# Supplementary material for: [2-(1-{2-[Aza­nid­yl(ethyl­sulfan­yl)methyl­idene-κN]hydrazin-1-yl­idene-κN 1}eth­yl)phenolato-κO](dimethyl sulfoxide-κO)dioxidomolybdenum(VI)
Source: Acta Crystallogr Sect E Struct Rep Online. 2012 Jun 20;68(Pt 7):m944–5. doi: 10.1107/S1600536812026566 (PMC3393203; doi:10.1107/S1600536812026566)
Supplement: Supplementary file 2 [file e-68-0m944-Isup2.hkl]

# 
# h,k,l, Fc-squared, Fo-squared, sigma(Fo-squared) and status flag 
# 
data_I
_shelx_title '  P-1' 
_shelx_refln_list_code          4 
_shelx_F_calc_maximum      196.97 
_exptl_crystal_F_000       448.00 
_reflns_d_resolution_high  0.7680 
 
loop_ 
 _symmetry_equiv_pos_as_xyz 
 'x, y, z' 
 '-x, -y, -z' 
 
_cell_length_a     8.0411 
_cell_length_b     9.7243 
_cell_length_c    12.0849 
_cell_angle_alpha  73.387 
_cell_angle_beta   84.465 
_cell_angle_gamma  86.077 
 
_shelx_F_squared_multiplier     1.000 
 
loop_ 
 _refln_index_h 
 _refln_index_k 
 _refln_index_l 
 _refln_F_squared_calc 
 _refln_F_squared_meas 
 _refln_F_squared_sigma 
 _refln_observed_status 
   1   0   0     7888.46     7821.43    131.46 o 
   2   0   0     1793.04     1931.90     39.80 o 
   3   0   0     3512.72     3449.94     69.07 o 
   4   0   0     1396.75     1354.86     30.29 o 
   5   0   0     2228.40     2331.55     36.57 o 
   6   0   0     2341.46     2461.66     52.03 o 
   7   0   0     2223.93     2166.10     46.73 o 
   8   0   0      467.41      469.76     14.23 o 
   9   0   0      747.80      769.76     27.06 o 
  10   0   0      367.22      390.83     27.89 o 
 -10   1   0       23.21       17.99      7.60 o 
  -9   1   0      271.05      262.77     15.39 o 
  -8   1   0      490.17      442.77     25.76 o 
  -7   1   0      239.06      230.62     12.04 o 
  -6   1   0      289.62      292.01     17.58 o 
  -5   1   0     2566.97     2577.08     43.64 o 
  -4   1   0     1062.76     1064.64     22.14 o 
  -3   1   0       10.50       26.89      2.97 o 
  -2   1   0      146.75      171.36      5.15 o 
  -1   1   0      542.49      518.91     10.98 o 
   1   1   0     3730.66     3842.71     73.98 o 
   2   1   0     5147.17     5007.39     57.48 o 
   3   1   0      714.20      803.37     20.39 o 
   4   1   0      523.54      546.99     15.76 o 
   5   1   0      613.10      664.89     18.90 o 
   6   1   0       19.43       18.34      3.42 o 
   7   1   0     3127.49     3133.32     56.71 o 
   8   1   0      146.08      136.42     10.29 o 
   9   1   0        0.81       -4.20      5.95 o 
  10   1   0      632.35      604.71     28.78 o 
 -10   2   0       38.01       25.80      6.67 o 
  -9   2   0       67.08       54.94      8.14 o 
  -8   2   0      409.24      397.92     20.73 o 
  -7   2   0     2489.76     2436.40     53.38 o 
  -6   2   0      739.74      766.26     30.36 o 
  -5   2   0      842.86      857.96     21.13 o 
  -4   2   0     1923.95     1994.92     31.04 o 
  -3   2   0     5191.51     4970.20     60.25 o 
  -2   2   0     3123.52     3001.41     38.42 o 
  -1   2   0     3748.94     3600.54     46.96 o 
   0   2   0      539.57      555.61     10.31 o 
   1   2   0        2.32        3.76      1.63 o 
   2   2   0     3345.97     3190.53     35.59 o 
   3   2   0     5793.94     5966.89     79.08 o 
   4   2   0     1482.98     1471.92     24.96 o 
   5   2   0      243.38      265.29      9.92 o 
   6   2   0       14.73       19.06      3.31 o 
   7   2   0     2518.59     2630.59     50.32 o 
   8   2   0      320.16      347.61     16.50 o 
   9   2   0      749.08      748.29     26.58 o 
  10   2   0       53.96       34.25      9.06 o 
  -9   3   0        2.69        0.95      3.07 o 
  -8   3   0       44.14       31.05     13.36 o 
  -7   3   0     1612.25     1511.31     49.23 o 
  -6   3   0      281.52      253.63     24.11 o 
  -5   3   0     3269.92     3500.77     47.18 o 
  -4   3   0       30.14       34.32      3.23 o 
  -3   3   0      301.34      312.85      9.09 o 
  -2   3   0      872.31      769.63     16.03 o 
  -1   3   0     1955.71     1996.52     30.55 o 
   0   3   0     6049.97     6167.27     70.09 o 
   1   3   0      754.52      750.55     25.39 o 
   2   3   0      151.39      215.08      6.93 o 
   3   3   0     1893.95     1895.60     31.73 o 
   4   3   0     2808.07     2715.01     57.48 o 
   5   3   0       47.67       54.17      4.56 o 
   6   3   0      250.43      256.31     12.16 o 
   7   3   0      357.41      348.41     19.32 o 
   8   3   0      172.87      186.49     15.68 o 
   9   3   0      626.63      623.72     26.84 o 
  10   3   0       33.93       14.43      6.00 o 
  -9   4   0      392.10      436.54     27.41 o 
  -8   4   0      100.87      121.19     13.44 o 
  -7   4   0      432.45      392.54     23.21 o 
  -6   4   0      196.62      182.90     13.92 o 
  -5   4   0     6865.82     6852.45    192.03 o 
  -4   4   0     2442.92     2411.33     36.45 o 
  -3   4   0     1009.54     1023.53     19.68 o 
  -2   4   0     1705.70     1845.99     29.54 o 
  -1   4   0     6069.35     6394.11     68.93 o 
   0   4   0     7153.82     6924.63     80.12 o 
   1   4   0      879.44      872.10     25.43 o 
   2   4   0     6057.91     6233.52    132.70 o 
   3   4   0      500.65      511.63     13.79 o 
   4   4   0     2493.81     2480.81     39.05 o 
   5   4   0     1884.84     1909.42     41.00 o 
   6   4   0     1610.70     1513.10     36.65 o 
   7   4   0        4.31        5.31      3.01 o 
   8   4   0       63.03       69.69      7.92 o 
   9   4   0      248.86      298.46     23.75 o 
  -9   5   0      223.63      178.77     19.71 o 
  -8   5   0      341.83      306.24     22.02 o 
  -7   5   0        8.47        4.86      4.09 o 
  -6   5   0        2.64       -1.83      2.39 o 
  -5   5   0      628.71      634.79     19.50 o 
  -4   5   0      261.65      265.21     13.26 o 
  -3   5   0     1054.69      991.09     26.52 o 
  -2   5   0        0.14        0.80      1.22 o 
  -1   5   0       13.83        5.31      3.11 o 
   0   5   0     2291.99     2371.86     38.99 o 
   1   5   0      103.33      161.99      6.76 o 
   2   5   0     1996.42     2110.40     84.82 o 
   3   5   0      135.80      131.91      6.79 o 
   4   5   0       64.96       54.37      4.21 o 
   5   5   0      809.88      825.91     25.36 o 
   6   5   0      944.70      923.63     36.96 o 
   7   5   0      314.73      297.80     14.59 o 
   8   5   0       46.96       36.66      8.19 o 
   9   5   0        4.16        4.35      4.43 o 
  -8   6   0      664.70      643.67     46.11 o 
  -7   6   0      793.82      750.35     34.45 o 
  -6   6   0      698.69      731.86     27.71 o 
  -5   6   0       10.30        9.09      3.39 o 
  -4   6   0      211.87      225.46     11.04 o 
  -3   6   0     1029.86     1054.85     24.79 o 
  -2   6   0     1970.91     1989.34     44.39 o 
  -1   6   0     3659.43     3595.15     74.25 o 
   0   6   0        5.02        2.97      1.32 o 
   1   6   0       42.88       41.53      4.10 o 
   2   6   0     4636.05     4502.51     50.31 o 
   3   6   0     1360.73     1347.16     38.21 o 
   4   6   0     1506.09     1484.80     33.33 o 
   5   6   0        5.92       18.80      5.32 o 
   6   6   0      268.93      245.09     34.16 o 
   7   6   0     1689.78     1804.80    130.74 o 
   8   6   0      212.72      263.12     21.91 o 
   9   6   0      241.01      270.52     23.22 o 
  -7   7   0      344.42      353.43     20.26 o 
  -6   7   0      320.55      323.43     25.43 o 
  -5   7   0      364.78      384.81     19.71 o 
  -4   7   0       85.64       73.39      7.68 o 
  -3   7   0        0.51       -1.98      1.98 o 
  -2   7   0      192.54      195.39     12.57 o 
  -1   7   0     1600.23     1672.14     49.94 o 
   0   7   0       69.78       70.33      6.89 o 
   1   7   0       21.99       27.39      4.53 o 
   2   7   0     1116.79     1039.88     36.94 o 
   3   7   0      849.54      909.88     20.59 o 
   4   7   0      258.25      277.57     11.42 o 
   5   7   0       35.54       34.36      5.98 o 
   6   7   0      127.57      109.05     13.16 o 
   7   7   0      588.57      560.68     41.57 o 
   8   7   0       75.04       76.48     12.27 o 
  -7   8   0       15.65       13.87      5.63 o 
  -6   8   0      196.60      222.93     21.21 o 
  -5   8   0     1529.34     1539.07     48.57 o 
  -4   8   0      293.15      322.73     17.19 o 
  -3   8   0      671.84      636.92     23.68 o 
  -2   8   0       69.93       82.34      7.96 o 
  -1   8   0      440.10      476.99     19.28 o 
   0   8   0      889.00      931.67     28.37 o 
   1   8   0     1661.18     1673.53     34.95 o 
   2   8   0      224.83      257.47     13.55 o 
   3   8   0      219.48      230.44     10.46 o 
   4   8   0      441.61      450.97     22.20 o 
   5   8   0      638.18      666.02     26.74 o 
   6   8   0      643.94      629.42     27.21 o 
   7   8   0       77.60       57.60     15.26 o 
   8   8   0        0.32        3.13      3.99 o 
  -6   9   0       32.97       23.75      7.27 o 
  -5   9   0      457.11      481.63     49.35 o 
  -4   9   0       98.65       79.44     12.39 o 
  -3   9   0      505.61      521.46     22.13 o 
  -2   9   0        4.32       -2.04      2.91 o 
  -1   9   0       30.30       42.96      7.91 o 
   0   9   0      397.84      415.78     19.39 o 
   1   9   0       93.20       93.83      7.63 o 
   2   9   0      373.44      349.23     18.08 o 
   3   9   0        0.25       -3.04      3.04 o 
   4   9   0        0.52       -0.18      3.20 o 
   5   9   0      297.56      296.47     23.81 o 
   6   9   0      437.22      448.23     23.66 o 
   7   9   0       27.93       18.42      5.16 o 
  -5  10   0       15.08       -0.87      5.03 o 
  -4  10   0       24.62       13.37      6.20 o 
  -3  10   0      772.96      786.39     74.72 o 
  -2  10   0      647.05      656.01     35.38 o 
  -1  10   0      639.91      635.28     33.89 o 
   0  10   0       27.54       46.88      9.09 o 
   1  10   0       54.53       58.70      7.53 o 
   2  10   0     1745.06     1800.22     48.44 o 
   3  10   0      599.22      558.70     25.14 o 
   4  10   0      401.68      375.35     21.02 o 
   5  10   0       68.00       75.29      9.74 o 
   6  10   0      164.26      167.98     13.25 o 
  -3  11   0      206.85      214.47     21.54 o 
  -2  11   0      242.94      206.16     20.59 o 
  -1  11   0       23.36       37.31      8.97 o 
   0  11   0      114.09      111.41     17.52 o 
   1  11   0       41.76       33.52      5.94 o 
   2  11   0      560.08      540.78     25.38 o 
   3  11   0      158.20      172.07     14.31 o 
   4  11   0      405.34      369.97     21.73 o 
  -1  12   0      131.39      120.52     16.51 o 
   0  12   0      221.81      236.35     22.24 o 
   1  12   0      478.72      486.84     32.50 o 
  -4 -11   1       34.26       29.63     16.00 o 
  -3 -11   1       46.94       33.30      8.91 o 
  -2 -11   1        0.69       -7.33      7.88 o 
  -1 -11   1       55.02       48.59     10.56 o 
   0 -11   1      112.47      102.53     14.21 o 
   1 -11   1        7.89        5.05      4.62 o 
   2 -11   1        8.59        7.77     12.35 o 
   3 -11   1      197.51      247.13     33.38 o 
  -5 -10   1      411.54      384.54     36.77 o 
  -4 -10   1     1140.66     1207.95     39.99 o 
  -3 -10   1      120.21      131.09     11.87 o 
  -2 -10   1       75.04       97.36     10.08 o 
  -1 -10   1      464.33      457.29     34.41 o 
   0 -10   1      498.04      459.21     29.10 o 
   1 -10   1      844.28      869.64     57.25 o 
   2 -10   1      483.12      493.15     31.16 o 
   3 -10   1       11.56       20.49      6.93 o 
   4 -10   1      276.34      283.70     58.08 o 
   5 -10   1      407.73      400.28     31.15 o 
  -7  -9   1      254.01      237.22     16.49 o 
  -6  -9   1       48.26       41.78      6.72 o 
  -5  -9   1       17.56       13.61      3.88 o 
  -4  -9   1      703.23      694.74     27.95 o 
  -3  -9   1      153.45      158.51     12.49 o 
  -2  -9   1      575.54      596.60     26.95 o 
  -1  -9   1      141.73      128.63     10.71 o 
   0  -9   1       69.30       56.86      9.68 o 
   1  -9   1      634.16      571.70     30.96 o 
   2  -9   1      148.32      147.76     10.43 o 
   3  -9   1      216.96      225.51     20.19 o 
   4  -9   1        0.34       -3.72      4.92 o 
   5  -9   1       61.91       65.91     11.80 o 
   6  -9   1      396.83      420.35     33.69 o 
  -7  -8   1      402.62      425.12     23.75 o 
  -6  -8   1      155.27      141.71     12.87 o 
  -5  -8   1      113.83      137.59     15.10 o 
  -4  -8   1      505.88      480.13     21.79 o 
  -3  -8   1      195.43      179.66     12.33 o 
  -2  -8   1     2364.79     2477.07     57.39 o 
  -1  -8   1      558.94      605.70     18.67 o 
   0  -8   1       54.34       73.15      7.21 o 
   1  -8   1      997.43      918.76     37.65 o 
   2  -8   1      705.43      674.75     19.35 o 
   3  -8   1     2350.96     2335.66     51.17 o 
   4  -8   1      208.10      199.33     12.57 o 
   5  -8   1      150.41      170.68     22.38 o 
   6  -8   1      252.76      249.20     22.97 o 
   7  -8   1      369.50      436.90     32.21 o 
  -8  -7   1       13.12        9.19      5.40 o 
  -7  -7   1       24.78        9.81      5.20 o 
  -6  -7   1      322.98      317.69     24.53 o 
  -5  -7   1      234.02      255.82     15.67 o 
  -4  -7   1       28.69       20.47      4.75 o 
  -3  -7   1       83.28       90.51      5.57 o 
  -2  -7   1      765.76      818.84     25.18 o 
  -1  -7   1      376.40      386.06     15.63 o 
   0  -7   1      271.08      281.58     13.30 o 
   1  -7   1       35.49       39.98      6.88 o 
   2  -7   1       22.58       28.16      4.17 o 
   3  -7   1     1322.55     1306.07     28.67 o 
   4  -7   1       42.64       50.06      8.56 o 
   5  -7   1      619.77      584.41     23.32 o 
   6  -7   1        7.59        1.86      4.89 o 
   7  -7   1       25.86       19.04      7.32 o 
  -9  -6   1      930.70     1036.68     47.08 o 
  -8  -6   1      174.25      151.28     16.45 o 
  -7  -6   1      144.10      145.48     19.97 o 
  -6  -6   1      733.06      716.74     32.77 o 
  -5  -6   1     1406.19     1411.56     51.20 o 
  -4  -6   1     2589.00     2682.04     60.77 o 
  -3  -6   1     1367.04     1357.74     28.86 o 
  -2  -6   1        0.34        1.24      0.92 o 
  -1  -6   1     1529.13     1539.73     40.43 o 
   0  -6   1     2350.02     2306.24     45.92 o 
   1  -6   1     2294.75     2217.26     40.00 o 
   2  -6   1     1144.51     1250.72     22.32 o 
   3  -6   1      141.86      129.96      8.73 o 
   4  -6   1       45.19       46.98      4.95 o 
   5  -6   1     2456.79     2479.00     77.33 o 
   6  -6   1      875.93      896.37     30.83 o 
   7  -6   1      296.92      311.86     18.43 o 
   8  -6   1       70.31       94.99     16.77 o 
  -9  -5   1      623.96      640.41     35.88 o 
  -8  -5   1      286.76      267.40     21.31 o 
  -7  -5   1      698.79      708.22     25.32 o 
  -6  -5   1      360.93      355.92     21.76 o 
  -5  -5   1      817.66      795.96     24.88 o 
  -4  -5   1     2683.55     2717.77     52.20 o 
  -3  -5   1      164.56      163.16      7.34 o 
  -2  -5   1      757.47      731.46     20.01 o 
  -1  -5   1       81.68       82.09      4.62 o 
   0  -5   1      355.23      353.10     10.79 o 
   1  -5   1     2938.67     2941.70     54.09 o 
   2  -5   1     1576.68     1595.21     29.09 o 
   3  -5   1      190.19      203.89     10.19 o 
   4  -5   1       15.15        6.34      3.17 o 
   5  -5   1      438.48      423.93     18.40 o 
   6  -5   1      269.17      292.37     16.27 o 
   7  -5   1      593.69      620.49     40.97 o 
   8  -5   1      106.78      112.74     14.22 o 
   9  -5   1       32.31       26.84     10.11 o 
  -9  -4   1      131.16      148.19     16.59 o 
  -8  -4   1       15.12       10.04      4.15 o 
  -7  -4   1     1688.23     1699.90     74.42 o 
  -6  -4   1      847.66      863.50     41.67 o 
  -5  -4   1       36.00       25.81      3.85 o 
  -4  -4   1     2282.12     2368.70     43.73 o 
  -3  -4   1      782.61      758.23     21.49 o 
  -2  -4   1     5491.15     5593.66    110.73 o 
  -1  -4   1      277.37      264.48      7.62 o 
   0  -4   1     3931.29     3982.10     85.82 o 
   1  -4   1      214.17      169.65      7.16 o 
   2  -4   1     6413.40     6680.29     78.68 o 
   3  -4   1     7730.16     7697.38    116.67 o 
   4  -4   1     1587.63     1534.79     30.05 o 
   5  -4   1      326.73      342.45     11.91 o 
   6  -4   1      297.73      297.41     13.61 o 
   7  -4   1      802.80      803.85     47.41 o 
   8  -4   1     1035.01      983.99     41.56 o 
   9  -4   1      718.31      652.86     34.76 o 
 -10  -3   1      271.71      233.15     32.32 o 
  -9  -3   1       32.75       25.12      5.43 o 
  -8  -3   1        4.59        7.72      2.70 o 
  -7  -3   1      376.01      365.74     15.66 o 
  -6  -3   1      532.28      548.84     16.25 o 
  -5  -3   1     1980.96     1996.77     37.54 o 
  -4  -3   1      120.36      139.07      5.89 o 
  -3  -3   1      153.35      168.82      5.55 o 
  -2  -3   1     7787.99     8058.27    113.60 o 
  -1  -3   1       49.97       36.98      2.43 o 
   0  -3   1     1937.05     1866.62     28.08 o 
   1  -3   1       30.13       19.08      2.50 o 
   2  -3   1      171.63      181.96      8.21 o 
   3  -3   1     3558.72     3605.95     46.83 o 
   4  -3   1      836.63      848.08     17.62 o 
   5  -3   1     1716.25     1770.98     34.92 o 
   6  -3   1       58.20       57.37      6.48 o 
   7  -3   1        2.40       12.81      8.76 o 
   8  -3   1      361.17      345.49     22.97 o 
   9  -3   1      612.79      568.35     32.02 o 
 -10  -2   1      524.69      573.55     36.36 o 
  -9  -2   1     1096.09     1164.32     33.97 o 
  -8  -2   1      242.32      254.40     14.08 o 
  -7  -2   1        1.07        0.72      2.46 o 
  -6  -2   1     1146.42     1205.88     32.32 o 
  -5  -2   1     2591.71     2590.09     40.04 o 
  -4  -2   1     3477.90     3359.30     48.87 o 
  -3  -2   1     4038.05     4032.35     60.34 o 
  -2  -2   1      261.35      282.72      6.33 o 
  -1  -2   1       14.57       15.06      1.47 o 
   0  -2   1    12487.48    11975.73    142.44 o 
   1  -2   1     9685.19     9633.85    134.85 o 
   2  -2   1     3691.78     3664.69     44.40 o 
   3  -2   1       22.63       25.55      2.43 o 
   4  -2   1      511.58      504.91     12.92 o 
   5  -2   1     7854.72     7766.47    211.45 o 
   6  -2   1      470.12      511.17     17.06 o 
   7  -2   1      777.06      695.76     31.25 o 
   8  -2   1       44.23       43.34      8.07 o 
   9  -2   1      103.64       85.30     10.28 o 
  10  -2   1      349.24      362.28     19.61 o 
 -10  -1   1      118.57      126.38     13.36 o 
  -9  -1   1     1239.92     1243.63     35.39 o 
  -8  -1   1      100.96      106.10      8.94 o 
  -7  -1   1      390.11      403.77     16.65 o 
  -6  -1   1      109.42      125.46      9.59 o 
  -5  -1   1      527.52      507.26     15.58 o 
  -4  -1   1     2713.58     2639.73     44.65 o 
  -3  -1   1     2662.87     2648.65     35.31 o 
  -2  -1   1     1621.17     1580.25     21.94 o 
  -1  -1   1      731.30      719.58     10.20 o 
   0  -1   1     1386.43     1347.91     39.78 o 
   1  -1   1      346.59      368.32     11.61 o 
   2  -1   1     4712.28     4697.69     54.29 o 
   3  -1   1      626.17      622.19     12.91 o 
   4  -1   1      444.99      518.31     18.64 o 
   5  -1   1     2668.26     2719.71     38.80 o 
   6  -1   1      586.59      589.72     26.26 o 
   7  -1   1      920.76      922.26     36.41 o 
   8  -1   1        0.14        1.57      3.03 o 
   9  -1   1      103.56       82.83      8.68 o 
  10  -1   1      137.13      134.09     14.81 o 
 -10   0   1      121.21      116.43     13.24 o 
  -9   0   1      447.77      412.26     19.44 o 
  -8   0   1      225.60      224.46     15.04 o 
  -7   0   1     1930.15     1999.86     49.92 o 
  -6   0   1       47.34       41.56      5.63 o 
  -5   0   1     2696.46     2844.02     47.72 o 
  -4   0   1     1012.92     1142.81     27.03 o 
  -3   0   1     5628.17     5766.22     75.37 o 
  -2   0   1    38797.94    36656.28    498.55 o 
  -1   0   1     9662.89     9437.67    218.56 o 
   1   0   1     5471.40     5578.75     78.27 o 
   2   0   1      200.32      144.31      6.05 o 
   3   0   1     1967.44     1809.78     33.34 o 
   4   0   1     9943.32    10577.20    134.78 o 
   5   0   1      317.62      314.74     13.46 o 
   6   0   1      229.26      228.60     15.69 o 
   7   0   1     1538.70     1532.39     29.34 o 
   8   0   1      379.85      402.41     16.86 o 
   9   0   1      356.59      369.31     18.39 o 
  10   0   1        4.91        6.56      4.54 o 
 -10   1   1      490.50      443.42     26.01 o 
  -9   1   1       27.17       19.92      4.85 o 
  -8   1   1        9.78        9.88      4.73 o 
  -7   1   1     2000.13     1983.60     48.20 o 
  -6   1   1      450.54      451.89     17.82 o 
  -5   1   1     1678.87     1664.33     29.64 o 
  -4   1   1       89.75      115.38      5.60 o 
  -3   1   1       70.01       69.85      4.11 o 
  -2   1   1    12772.17    12238.46    207.93 o 
  -1   1   1     6419.60     6361.38    149.13 o 
   0   1   1     5805.35     5850.21    139.56 o 
   1   1   1     5192.21     5337.63     75.52 o 
   2   1   1      920.63      939.65     15.60 o 
   3   1   1      361.27      466.25     10.07 o 
   4   1   1      421.60      399.44     10.49 o 
   5   1   1     2951.90     2990.99     52.98 o 
   6   1   1     1011.98     1008.03     32.88 o 
   7   1   1       14.05       17.50      5.22 o 
   8   1   1     1274.74     1207.02     32.72 o 
   9   1   1      587.62      600.97     27.15 o 
  10   1   1       30.33       27.62      6.28 o 
 -10   2   1      354.68      352.10     28.70 o 
  -9   2   1      481.56      441.55     31.27 o 
  -8   2   1      547.28      579.15     24.96 o 
  -7   2   1        0.50        7.56      3.45 o 
  -6   2   1      137.61      145.38     11.01 o 
  -5   2   1     3687.82     3704.22     57.07 o 
  -4   2   1     2917.27     2889.73     52.23 o 
  -3   2   1     2128.25     1987.34     28.56 o 
  -2   2   1      355.72      357.09      8.09 o 
  -1   2   1        8.50       12.24      1.50 o 
   0   2   1    13246.66    12577.45    148.40 o 
   1   2   1     4008.15     4045.07     74.62 o 
   2   2   1     7125.87     7001.39    126.24 o 
   3   2   1      222.55      225.56     10.38 o 
   4   2   1      853.91      934.37     18.42 o 
   5   2   1     2217.90     2198.62     55.14 o 
   6   2   1     1741.98     1813.70     33.46 o 
   7   2   1     2496.39     2509.46     48.56 o 
   8   2   1       99.57       84.20     10.40 o 
   9   2   1      500.95      490.97     24.16 o 
  10   2   1      458.52      447.59     31.01 o 
  -9   3   1      410.03      403.91     29.30 o 
  -8   3   1      448.23      427.92     21.46 o 
  -7   3   1      585.75      574.27     26.25 o 
  -6   3   1        0.11       -0.82      2.25 o 
  -5   3   1      333.75      327.22     14.22 o 
  -4   3   1     1062.17     1079.18     20.83 o 
  -3   3   1     2425.72     2307.30     33.34 o 
  -2   3   1      322.27      396.86      9.38 o 
  -1   3   1      900.36      974.33     15.76 o 
   0   3   1       81.25       66.85      3.28 o 
   1   3   1     1728.98     1688.25     26.43 o 
   2   3   1     3351.61     3160.75     66.52 o 
   3   3   1        0.16        1.40      0.98 o 
   4   3   1        0.37        0.90      0.85 o 
   5   3   1     3888.20     3960.37     70.05 o 
   6   3   1      352.42      378.55     16.34 o 
   7   3   1     1087.22     1094.20     32.36 o 
   8   3   1        6.45        4.61      2.98 o 
   9   3   1        9.57        8.22      3.93 o 
  10   3   1      444.18      445.60     32.06 o 
  -9   4   1       87.96       86.36     13.91 o 
  -8   4   1      232.75      206.24     18.96 o 
  -7   4   1     1543.23     1421.83     47.67 o 
  -6   4   1     1243.81     1176.46     58.70 o 
  -5   4   1     1978.58     2000.94     36.50 o 
  -4   4   1      292.72      315.55     10.42 o 
  -3   4   1     2188.43     2277.67     51.04 o 
  -2   4   1     2596.66     2465.18     31.54 o 
  -1   4   1     6036.32     5981.53     70.57 o 
   0   4   1     1136.63     1243.96     17.22 o 
   1   4   1      105.14      143.21      6.24 o 
   2   4   1      526.14      398.95     11.39 o 
   3   4   1     1368.07      991.36    246.18 o 
   4   4   1     2650.09     2561.75     61.48 o 
   5   4   1       35.46       28.75      3.42 o 
   6   4   1      104.62       95.52      7.66 o 
   7   4   1     1061.63      970.86     34.37 o 
   8   4   1      216.56      211.41     13.57 o 
   9   4   1      369.72      370.93     30.66 o 
  10   4   1       39.35       31.83      8.47 o 
  -9   5   1        4.48        3.07      4.19 o 
  -8   5   1       10.96       10.32      4.49 o 
  -7   5   1     1002.42      927.64     54.88 o 
  -6   5   1      270.08      253.26     13.62 o 
  -5   5   1     1101.26     1110.75     31.68 o 
  -4   5   1       35.50       32.08      4.94 o 
  -3   5   1      262.16      292.87     10.77 o 
  -2   5   1     1633.36     1594.94     27.90 o 
  -1   5   1     1462.54     1513.67     30.78 o 
   0   5   1     1274.50     1362.18     25.49 o 
   1   5   1       15.87       14.56      2.54 o 
   2   5   1       91.27      114.05      6.61 o 
   3   5   1     1143.11     1154.00     24.53 o 
   4   5   1     3538.18     3916.75    188.11 o 
   5   5   1       51.58       51.81      4.79 o 
   6   5   1      150.27      183.55     15.59 o 
   7   5   1      278.26      277.44     13.12 o 
   8   5   1      113.09      156.05     16.54 o 
   9   5   1      298.80      296.90     24.17 o 
  -8   6   1      445.77      466.31     27.94 o 
  -7   6   1       12.01        4.29      4.82 o 
  -6   6   1        9.59        5.71      2.98 o 
  -5   6   1     1041.37     1055.98     27.05 o 
  -4   6   1      364.94      371.23     16.77 o 
  -3   6   1     1706.33     1643.94     33.20 o 
  -2   6   1        3.66        1.94      1.82 o 
  -1   6   1      181.58      178.40     11.17 o 
   0   6   1     2999.59     3080.39     39.69 o 
   1   6   1     1361.18     1399.36     26.86 o 
   2   6   1     2164.69     2084.48     43.59 o 
   3   6   1       23.75       29.59      2.99 o 
   4   6   1      682.94      676.53     28.71 o 
   5   6   1     2187.19     2213.31    113.59 o 
   6   6   1     1974.74     2026.52     72.50 o 
   7   6   1       60.41       82.08     11.79 o 
   8   6   1       57.04       51.03     11.50 o 
   9   6   1      249.95      271.47     23.87 o 
  -8   7   1      388.09      449.64     39.46 o 
  -7   7   1        0.32        7.95      3.89 o 
  -6   7   1       15.33       19.49      4.32 o 
  -5   7   1       89.37       90.26      9.35 o 
  -4   7   1      168.67      178.48     11.97 o 
  -3   7   1      902.15      895.24     27.69 o 
  -2   7   1       36.74       44.86      4.62 o 
  -1   7   1       47.55       47.00      5.81 o 
   0   7   1     4169.96     4182.94     76.30 o 
   1   7   1      791.83      757.03     23.84 o 
   2   7   1      321.54      333.78     13.16 o 
   3   7   1      401.26      436.57     13.81 o 
   4   7   1      249.16      203.68     12.91 o 
   5   7   1      794.56      794.08     34.45 o 
   6   7   1      318.97      317.06     27.70 o 
   7   7   1      776.96      801.19     38.42 o 
   8   7   1        2.16        7.20      5.33 o 
  -7   8   1      344.40      357.37     40.85 o 
  -6   8   1      380.58      437.39     22.20 o 
  -5   8   1       97.87       96.87      9.87 o 
  -4   8   1       18.86       11.38      4.24 o 
  -3   8   1      107.58      116.88      9.86 o 
  -2   8   1      542.12      555.84     28.53 o 
  -1   8   1     2338.70     2267.37     63.04 o 
   0   8   1       22.54       17.85      3.52 o 
   1   8   1       40.74       23.92      4.69 o 
   2   8   1      807.41      771.38     23.04 o 
   3   8   1      262.76      273.44     11.42 o 
   4   8   1      589.10      571.72     14.93 o 
   5   8   1        0.10        0.57      2.80 o 
   6   8   1       47.20       38.57      6.71 o 
   7   8   1      838.58      834.31     41.15 o 
   8   8   1      267.00      258.46     23.08 o 
  -6   9   1      316.07      283.75     24.40 o 
  -5   9   1      285.84      297.96     18.00 o 
  -4   9   1       32.13       16.38      8.70 o 
  -3   9   1      218.92      247.88     19.65 o 
  -2   9   1      548.95      584.58     23.67 o 
  -1   9   1      823.85      778.85     34.81 o 
   0   9   1       57.53       48.23      6.65 o 
   1   9   1      123.92      100.64      9.45 o 
   2   9   1      442.24      427.02     21.22 o 
   3   9   1      912.81      897.63     27.29 o 
   4   9   1      747.52      770.56     29.11 o 
   5   9   1       23.55       25.52      5.73 o 
   6   9   1      164.95      156.98     13.99 o 
   7   9   1      446.20      448.80     24.76 o 
  -5  10   1      371.28      406.60     29.90 o 
  -4  10   1      262.07      325.17     25.48 o 
  -3  10   1      270.71      290.74     17.36 o 
  -2  10   1        5.76        1.04      2.51 o 
  -1  10   1       70.77       72.21     10.90 o 
   0  10   1      710.13      689.77     34.17 o 
   1  10   1      905.40      862.23     30.89 o 
   2  10   1      357.47      354.45     19.20 o 
   3  10   1        5.09       -0.11      3.14 o 
   4  10   1      589.59      617.48     27.13 o 
   5  10   1      483.81      460.95     24.09 o 
   6  10   1      560.63      581.52     28.07 o 
  -4  11   1      152.01      138.37     17.72 o 
  -3  11   1      125.45      115.46     15.41 o 
  -2  11   1       19.54       25.49     11.18 o 
  -1  11   1      103.48      114.73     14.52 o 
   0  11   1      841.94      829.88     40.28 o 
   1  11   1      281.30      285.61     17.86 o 
   2  11   1      490.31      445.10     22.88 o 
   3  11   1       12.45       14.51      4.10 o 
   4  11   1      150.03      150.79     13.84 o 
   5  11   1      228.44      231.84     17.41 o 
  -1  12   1      367.51      366.99     27.89 o 
   0  12   1       22.78       16.76      6.22 o 
   1  12   1       23.81       16.88      5.74 o 
   2  12   1      603.52      568.79     27.23 o 
  -3 -11   2       65.40       60.19     12.84 o 
  -2 -11   2      208.75      176.21     19.57 o 
  -1 -11   2        8.90       14.74      5.82 o 
   0 -11   2        0.67        0.68      7.71 o 
   1 -11   2      462.71      437.43     30.87 o 
   2 -11   2       44.48       31.50      9.30 o 
  -5 -10   2      162.14      157.05     28.09 o 
  -4 -10   2       28.38       19.31      5.48 o 
  -3 -10   2       76.80       62.78      8.43 o 
  -2 -10   2      612.92      586.13     25.16 o 
  -1 -10   2      667.29      661.56     36.40 o 
   0 -10   2      539.02      549.83     32.69 o 
   1 -10   2       38.10       25.40     14.13 o 
   2 -10   2       78.94       59.27     10.96 o 
   3 -10   2     1015.23      998.82     48.06 o 
   4 -10   2      259.41      243.21     23.48 o 
  -6  -9   2      526.73      559.29     26.95 o 
  -5  -9   2      220.18      219.17     15.96 o 
  -4  -9   2      153.60      182.26     13.84 o 
  -3  -9   2       25.46       16.74      4.26 o 
  -2  -9   2      595.95      615.49     24.77 o 
  -1  -9   2      751.06      745.30     26.82 o 
   0  -9   2      178.69      180.22     17.08 o 
   1  -9   2       65.99       66.23     10.75 o 
   2  -9   2        7.29        0.45      4.11 o 
   3  -9   2      742.50      753.06     57.16 o 
   4  -9   2      368.10      379.61     27.97 o 
   5  -9   2      403.75      435.05     31.39 o 
   6  -9   2        0.64        3.32      6.50 o 
  -7  -8   2      102.92       88.23      9.46 o 
  -6  -8   2      241.09      231.80     16.46 o 
  -5  -8   2       84.90       69.58      8.68 o 
  -4  -8   2     1393.27     1509.29     67.70 o 
  -3  -8   2      574.32      616.72     24.19 o 
  -2  -8   2      135.88      147.59     11.54 o 
  -1  -8   2      653.34      614.18     21.26 o 
   0  -8   2      604.48      539.30     22.90 o 
   1  -8   2     1395.01     1387.59     33.64 o 
   2  -8   2      736.01      776.65     22.77 o 
   3  -8   2      134.39      143.54      8.59 o 
   4  -8   2       36.92       32.10      8.03 o 
   5  -8   2      852.59      971.75     55.47 o 
   6  -8   2      613.01      705.67     47.59 o 
   7  -8   2      380.18      402.00     31.47 o 
  -8  -7   2      155.44      141.56     16.38 o 
  -7  -7   2      413.42      428.07     27.07 o 
  -6  -7   2        2.26       -0.60      4.51 o 
  -5  -7   2        1.49        1.70      2.50 o 
  -4  -7   2     1275.39     1307.99     50.71 o 
  -3  -7   2      406.83      408.48     15.13 o 
  -2  -7   2     1200.29     1267.13     47.23 o 
  -1  -7   2      106.44       94.39      5.67 o 
   0  -7   2      276.02      278.95     10.69 o 
   1  -7   2     2114.38     2086.64     44.33 o 
   2  -7   2      505.41      522.51     15.23 o 
   3  -7   2      544.35      563.46     18.56 o 
   4  -7   2        0.32        7.77      5.08 o 
   5  -7   2      103.65      107.12      8.93 o 
   6  -7   2      641.11      659.13     57.19 o 
   7  -7   2      712.24      823.96     54.62 o 
  -8  -6   2       80.25       88.71     14.21 o 
  -7  -6   2      748.86      728.66     35.11 o 
  -6  -6   2      945.79      957.38     87.14 o 
  -5  -6   2      511.85      511.69     16.43 o 
  -4  -6   2      143.12      159.79      9.32 o 
  -3  -6   2      132.26      127.79      7.97 o 
  -2  -6   2     3725.06     2987.18    571.87 o 
  -1  -6   2      862.61      882.58     22.98 o 
   0  -6   2     1068.82     1015.60     18.85 o 
   1  -6   2      179.22      159.57      9.28 o 
   2  -6   2      271.67      267.82      9.38 o 
   3  -6   2     2506.11     2386.60     53.85 o 
   4  -6   2      619.00      601.41     17.84 o 
   5  -6   2     1179.26     1161.73     33.05 o 
   6  -6   2       53.20       58.10      7.24 o 
   7  -6   2      484.29      542.24     24.70 o 
  -9  -5   2      234.36      235.38     21.02 o 
  -8  -5   2        1.45        6.41      4.17 o 
  -7  -5   2      463.06      442.93     19.67 o 
  -6  -5   2     1419.37     1499.91     49.18 o 
  -5  -5   2      587.97      604.21     16.02 o 
  -4  -5   2      157.27      159.57     10.11 o 
  -3  -5   2        3.31        4.86      1.91 o 
  -2  -5   2     1280.49     1387.69     26.32 o 
  -1  -5   2      784.86      710.73     14.84 o 
   0  -5   2     3046.06     3061.15     40.46 o 
   1  -5   2      115.30      108.71      6.95 o 
   2  -5   2       17.23       16.50      1.95 o 
   3  -5   2     1521.39     1471.31     29.61 o 
   4  -5   2      147.48      135.88      8.99 o 
   5  -5   2     1291.59     1262.32     51.30 o 
   6  -5   2        0.75        4.16      2.76 o 
   7  -5   2       12.08        8.17      3.37 o 
   8  -5   2      359.47      415.95     34.27 o 
   9  -5   2      132.26       96.72     20.11 o 
  -9  -4   2     1082.43     1057.30     46.24 o 
  -8  -4   2      294.99      287.68     16.61 o 
  -7  -4   2      149.08      135.39      9.45 o 
  -6  -4   2     1040.52      990.43     26.04 o 
  -5  -4   2     1002.19     1059.20     20.74 o 
  -4  -4   2     1926.11     1935.85     37.72 o 
  -3  -4   2     1807.67     1777.42     28.34 o 
  -2  -4   2     1801.23     1876.99     24.65 o 
  -1  -4   2       55.07       72.32      3.63 o 
   0  -4   2     4304.88     4121.75     55.83 o 
   1  -4   2     8118.29     8120.54    120.94 o 
   2  -4   2     5422.41     5408.79     71.84 o 
   3  -4   2      208.29      217.17      9.75 o 
   4  -4   2       77.63       77.60      5.74 o 
   5  -4   2     1566.55     1556.11     32.13 o 
   6  -4   2      835.87      815.98     23.38 o 
   7  -4   2     1854.05     1791.79     75.43 o 
   8  -4   2       32.12       33.08      7.66 o 
   9  -4   2        0.13       -1.11      3.89 o 
  -9  -3   2      588.32      639.83     26.59 o 
  -8  -3   2      193.91      209.81     12.71 o 
  -7  -3   2     1374.13     1311.28     40.36 o 
  -6  -3   2       48.19       42.98      4.58 o 
  -5  -3   2      349.49      367.49     11.10 o 
  -4  -3   2     4306.31     4333.07    110.57 o 
  -3  -3   2     1606.65     1663.00     20.79 o 
  -2  -3   2     2298.03     2236.35     28.89 o 
  -1  -3   2       12.37        6.70      1.10 o 
   0  -3   2     1470.56     1558.28     21.04 o 
   1  -3   2     7954.99     8126.33    119.07 o 
   2  -3   2     7042.83     6850.36    135.53 o 
   3  -3   2     1273.97     1300.17     17.78 o 
   4  -3   2        2.83        5.66      1.85 o 
   5  -3   2      682.49      643.19     16.67 o 
   6  -3   2      742.17      756.66     45.10 o 
   7  -3   2     1750.95     1649.48     52.92 o 
   8  -3   2      202.44      179.31     16.77 o 
   9  -3   2      184.83      166.23     29.67 o 
 -10  -2   2      153.72      171.85     19.77 o 
  -9  -2   2       62.81       60.82      7.24 o 
  -8  -2   2       11.79        6.04      2.83 o 
  -7  -2   2     1677.41     1657.38     37.65 o 
  -6  -2   2      403.60      427.95     14.29 o 
  -5  -2   2     1365.73     1370.57     30.43 o 
  -4  -2   2        0.05        0.47      1.41 o 
  -3  -2   2      340.36      346.77      8.31 o 
  -2  -2   2     4997.17     5040.63     62.10 o 
  -1  -2   2       37.53       20.45      1.59 o 
   0  -2   2     4603.37     4341.49     62.51 o 
   1  -2   2        3.49        0.62      2.19 o 
   2  -2   2      479.73      420.93     12.37 o 
   3  -2   2     3850.90     3765.76     47.80 o 
   4  -2   2     2943.73     3119.77     32.29 o 
   5  -2   2      405.78      362.09     15.03 o 
   6  -2   2      487.35      491.25     19.42 o 
   7  -2   2      297.37      297.33     19.82 o 
   8  -2   2      324.41      324.41     22.43 o 
   9  -2   2      761.38      702.23     30.24 o 
  10  -2   2       30.40       17.05      4.96 o 
 -10  -1   2      429.77      455.36     26.05 o 
  -9  -1   2      208.18      207.49     13.50 o 
  -8  -1   2        1.61        7.99      3.15 o 
  -7  -1   2      805.44      796.55     27.40 o 
  -6  -1   2      498.63      528.63     17.28 o 
  -5  -1   2     2671.83     2758.33     50.82 o 
  -4  -1   2     1273.13     1273.25     21.82 o 
  -3  -1   2     1164.88     1224.80     18.98 o 
  -2  -1   2     1856.54     1811.59     24.76 o 
  -1  -1   2     2710.42     2523.73     53.57 o 
   0  -1   2     6754.94     6468.96     78.77 o 
   1  -1   2      297.24      284.46     10.94 o 
   2  -1   2     1037.44     1089.22     18.30 o 
   3  -1   2     1272.43     1076.23     18.57 o 
   4  -1   2      552.54      559.83     13.65 o 
   5  -1   2     1367.62     1322.95     32.60 o 
   6  -1   2       21.14       23.99      4.28 o 
   7  -1   2       43.69       39.50      6.00 o 
   8  -1   2      211.12      191.60     14.26 o 
   9  -1   2      401.38      392.65     19.18 o 
  10  -1   2      345.78      325.70     21.65 o 
 -10   0   2      312.41      290.55     21.08 o 
  -9   0   2      625.62      630.81     29.61 o 
  -8   0   2      308.40      319.70     17.88 o 
  -7   0   2      183.67      174.36      7.98 o 
  -6   0   2       39.43       39.34      4.78 o 
  -5   0   2     1273.81     1208.81     24.11 o 
  -4   0   2     6660.69     6856.73    101.35 o 
  -3   0   2    11544.12    11597.83    125.96 o 
  -2   0   2      965.04      901.68     17.94 o 
  -1   0   2       32.80       39.30      1.83 o 
   0   0   2     9399.57     9040.43    109.55 o 
   1   0   2     6287.24     6366.12     63.17 o 
   2   0   2    16597.48    17082.06    165.84 o 
   3   0   2      527.69      577.35     10.55 o 
   4   0   2        0.08        3.26      1.38 o 
   5   0   2     2221.48     2225.19     34.75 o 
   6   0   2      374.75      392.64     12.67 o 
   7   0   2     1848.47     1822.10     37.19 o 
   8   0   2       17.09       19.02      3.85 o 
   9   0   2        2.71        3.16      3.64 o 
  10   0   2      554.82      544.46     27.53 o 
 -10   1   2        9.61        6.61      4.50 o 
  -9   1   2      451.97      496.23     32.24 o 
  -8   1   2      283.24      281.61     16.64 o 
  -7   1   2     1121.07     1118.36     35.69 o 
  -6   1   2        0.02        0.86      1.84 o 
  -5   1   2      306.26      321.09     10.24 o 
  -4   1   2     5677.04     5706.84    167.79 o 
  -3   1   2     7323.56     7174.13     91.03 o 
  -2   1   2      124.56       88.52      4.21 o 
  -1   1   2     5269.51     5309.85     96.77 o 
   0   1   2     2823.35     2885.42     33.57 o 
   1   1   2      963.23      979.24     16.63 o 
   2   1   2     5209.59     5253.19     60.18 o 
   3   1   2      465.93      479.88     10.04 o 
   4   1   2     1980.07     2183.63     44.26 o 
   5   1   2     1948.52     2035.02     41.30 o 
   6   1   2     1974.14     1962.81     36.75 o 
   7   1   2     1940.29     1895.25     41.81 o 
   8   1   2        0.55        1.82      1.76 o 
   9   1   2       84.64       78.21      9.76 o 
  10   1   2      309.36      350.47     21.71 o 
 -10   2   2      195.74      210.72     22.45 o 
  -9   2   2        2.86        8.55      5.22 o 
  -8   2   2        0.24       -1.75      2.96 o 
  -7   2   2     1230.98     1202.70     29.04 o 
  -6   2   2      408.61      411.51     14.51 o 
  -5   2   2     2509.71     2493.14     38.31 o 
  -4   2   2      280.39      271.10      8.12 o 
  -3   2   2      110.11       99.59      4.75 o 
  -2   2   2        1.70        6.66      1.19 o 
  -1   2   2     2461.46     2424.39     29.52 o 
   0   2   2     4093.48     4102.60     43.04 o 
   1   2   2      169.27      177.54      4.79 o 
   2   2   2        5.32       16.14      2.43 o 
   3   2   2     1113.64     1000.39     22.14 o 
   4   2   2     2806.26     2914.17     55.40 o 
   5   2   2      232.40      239.90     14.81 o 
   6   2   2       56.36       59.08      6.64 o 
   7   2   2     1045.35     1072.73     32.41 o 
   8   2   2      449.65      450.81     21.39 o 
   9   2   2      516.25      565.43     30.61 o 
  10   2   2        2.49        7.54      8.44 o 
  -9   3   2      132.50      123.15     16.35 o 
  -8   3   2      121.70      106.32     10.40 o 
  -7   3   2      529.25      512.25     22.10 o 
  -6   3   2      826.28      801.91     21.48 o 
  -5   3   2     3293.87     3323.98     82.03 o 
  -4   3   2        0.17        2.47      1.18 o 
  -3   3   2      226.19      256.54      7.42 o 
  -2   3   2      718.03      670.15     11.35 o 
  -1   3   2      336.13      300.66      7.85 o 
   0   3   2     5608.28     5449.57     66.60 o 
   1   3   2     1292.77     1274.30     20.37 o 
   2   3   2      221.60      272.41     13.10 o 
   3   3   2     4614.65     4508.36     97.78 o 
   4   3   2     3701.49     3815.52     53.09 o 
   5   3   2      967.52      992.70     26.33 o 
   6   3   2        6.64        1.98      2.55 o 
   7   3   2      114.28      103.51      9.00 o 
   8   3   2      478.25      499.49     24.38 o 
   9   3   2      927.57      972.35     45.15 o 
  10   3   2      190.46      167.78     18.81 o 
  -9   4   2      280.51      274.40     49.63 o 
  -8   4   2      630.90      593.54     31.82 o 
  -7   4   2       85.76       85.85     10.29 o 
  -6   4   2        2.60        3.07      1.59 o 
  -5   4   2     1737.31     1706.11     37.01 o 
  -4   4   2     1469.07     1393.11     27.59 o 
  -3   4   2     2889.00     2980.09     46.38 o 
  -2   4   2        1.20        0.57      1.02 o 
  -1   4   2        2.37        3.35      1.22 o 
   0   4   2     1866.22     1818.12     24.08 o 
   1   4   2      213.89      153.95      7.36 o 
   2   4   2     4997.54     4981.25    100.75 o 
   3   4   2       30.82       40.53      5.97 o 
   4   4   2       65.09       67.48      5.06 o 
   5   4   2     1659.02     1496.72     56.24 o 
   6   4   2      588.46      562.24     18.68 o 
   7   4   2      432.25      440.65     17.98 o 
   8   4   2        3.06       -0.45      3.22 o 
   9   4   2      123.39      110.75     24.35 o 
  10   4   2      596.13      613.44     37.27 o 
  -9   5   2      332.77      361.43     29.26 o 
  -8   5   2      480.16      500.55     77.27 o 
  -7   5   2      133.19      118.76     10.81 o 
  -6   5   2        1.35        9.25      6.09 o 
  -5   5   2      207.09      199.79     11.99 o 
  -4   5   2     1176.62     1140.29     25.14 o 
  -3   5   2     2055.20     2075.95     36.42 o 
  -2   5   2       12.81        8.11      1.74 o 
  -1   5   2      187.79      198.86      7.49 o 
   0   5   2     1551.94     1579.49     23.29 o 
   1   5   2     1033.79     1019.29     31.07 o 
   2   5   2     3546.91     3507.46     39.88 o 
   3   5   2      240.70      213.70     18.79 o 
   4   5   2       23.70       35.42      4.44 o 
   5   5   2     2824.87     2661.33     71.90 o 
   6   5   2      300.68      320.69     21.97 o 
   7   5   2     1008.00     1009.53     37.91 o 
   8   5   2       42.94       36.00      8.64 o 
   9   5   2        2.14        1.93      3.91 o 
  -8   6   2       36.03       25.80      6.39 o 
  -7   6   2      282.76      320.02     51.68 o 
  -6   6   2      225.99      207.23     15.91 o 
  -5   6   2      361.71      338.66     19.12 o 
  -4   6   2        0.52        6.62      2.28 o 
  -3   6   2        3.92       -0.01      1.91 o 
  -2   6   2      830.97      872.22     25.07 o 
  -1   6   2     1989.68     2086.14     50.02 o 
   0   6   2      223.52      245.43      9.96 o 
   1   6   2      415.38      401.47     15.27 o 
   2   6   2      598.99      556.88     18.79 o 
   3   6   2     1188.06     1101.83     29.83 o 
   4   6   2     2084.56     2056.66     57.39 o 
   5   6   2       51.80       54.55      5.95 o 
   6   6   2       50.92       42.57      4.42 o 
   7   6   2      924.30     1010.61     42.92 o 
   8   6   2      144.60      137.16     15.87 o 
   9   6   2      642.24      642.92     37.25 o 
  -8   7   2       35.25       39.83      9.88 o 
  -7   7   2      231.38      236.01     42.92 o 
  -6   7   2      239.06      252.42     18.38 o 
  -5   7   2     1056.33     1034.20     32.78 o 
  -4   7   2       24.78       17.81      4.13 o 
  -3   7   2        6.96        7.36      2.41 o 
  -2   7   2     2020.43     1920.06     43.67 o 
  -1   7   2     2721.20     2811.54     48.93 o 
   0   7   2     1574.66     1626.14     32.68 o 
   1   7   2       14.02       11.18      2.67 o 
   2   7   2     1147.33     1121.71     26.16 o 
   3   7   2     2172.81     2082.05     41.60 o 
   4   7   2     2031.81     1922.53     50.18 o 
   5   7   2      594.15      617.00     30.37 o 
   6   7   2      313.35      349.00     31.50 o 
   7   7   2      495.68      474.48     29.43 o 
   8   7   2      356.48      376.33     27.60 o 
   9   7   2      844.42      855.05     44.64 o 
  -7   8   2        1.38        9.07     10.41 o 
  -6   8   2       77.32       82.67      9.54 o 
  -5   8   2      348.63      395.25     20.18 o 
  -4   8   2      169.22      177.84     12.76 o 
  -3   8   2      693.27      720.47     25.96 o 
  -2   8   2      120.02      107.59     11.34 o 
  -1   8   2        1.80        4.64      4.06 o 
   0   8   2      326.28      356.98     16.61 o 
   1   8   2       40.49       51.26      6.18 o 
   2   8   2      223.65      252.03     14.06 o 
   3   8   2        2.58        3.60      1.91 o 
   4   8   2        7.14        9.19      3.21 o 
   5   8   2      784.24      808.64     29.55 o 
   6   8   2      777.38      727.02     29.29 o 
   7   8   2      223.79      199.96     19.66 o 
   8   8   2        0.50       -2.95      3.60 o 
  -6   9   2       71.39       93.64     10.47 o 
  -5   9   2      270.99      295.85     18.31 o 
  -4   9   2      348.49      381.57     19.90 o 
  -3   9   2     1158.00     1147.73     35.91 o 
  -2   9   2      278.60      280.48     16.12 o 
  -1   9   2       59.17       48.02      8.44 o 
   0   9   2     1520.13     1493.67     40.06 o 
   1   9   2      480.37      523.04     21.75 o 
   2   9   2     1483.41     1497.50     35.69 o 
   3   9   2       59.94       58.67      7.52 o 
   4   9   2        2.50        7.05      3.91 o 
   5   9   2      308.24      324.29     18.82 o 
   6   9   2      429.00      462.95     23.81 o 
   7   9   2     1141.48     1118.87     40.34 o 
  -5  10   2        1.04        1.74      4.19 o 
  -4  10   2        5.60        3.50      3.22 o 
  -3  10   2      128.58      149.97     12.65 o 
  -2  10   2      184.34      162.98     13.23 o 
  -1  10   2      675.74      726.82     34.81 o 
   0  10   2      237.88      253.65     19.28 o 
   1  10   2       82.42       75.75      8.54 o 
   2  10   2     1047.84     1017.47     33.94 o 
   3  10   2      300.67      282.54     15.26 o 
   4  10   2      738.65      737.03     29.52 o 
   5  10   2       15.90       10.60      3.96 o 
   6  10   2        6.74        5.31      3.64 o 
  -4  11   2        3.96        4.66     11.35 o 
  -3  11   2      198.55      183.08     19.22 o 
  -2  11   2      894.81      893.43     42.50 o 
  -1  11   2     1087.29     1056.79     45.74 o 
   0  11   2      313.10      293.56     28.10 o 
   1  11   2       26.88       13.55      3.70 o 
   2  11   2      434.31      417.01     21.85 o 
   3  11   2      390.27      337.80     19.92 o 
   4  11   2     1299.98     1279.97     59.48 o 
   5  11   2      398.86      369.65     23.21 o 
  -2  12   2       31.77       30.99      8.21 o 
  -1  12   2        5.37        1.69      8.88 o 
   0  12   2      266.98      272.34     22.88 o 
   1  12   2      110.33      104.58     11.15 o 
   2  12   2       47.93       50.22      7.71 o 
   3  12   2       19.10       13.82      7.21 o 
  -2 -11   3        2.32        3.97      9.04 o 
  -1 -11   3      543.54      548.24     44.98 o 
   0 -11   3      207.07      253.11     37.14 o 
   1 -11   3       77.75      108.81     15.79 o 
  -4 -10   3      691.51      701.63     75.41 o 
  -3 -10   3      142.39      116.98     15.98 o 
  -2 -10   3      399.81      420.83     47.56 o 
  -1 -10   3       47.79       26.83      7.85 o 
   0 -10   3       31.76       23.31      9.81 o 
   1 -10   3      564.52      589.46     35.39 o 
   2 -10   3      341.59      377.33     28.40 o 
   3 -10   3      250.80      260.10     43.07 o 
   4 -10   3       17.99       27.07      8.68 o 
  -6  -9   3      135.31      158.56     19.17 o 
  -5  -9   3       19.33       21.00      5.23 o 
  -4  -9   3     1014.16     1141.99     69.64 o 
  -3  -9   3      457.34      471.32     21.98 o 
  -2  -9   3     1110.84     1202.62     48.62 o 
  -1  -9   3       38.84       59.91     10.87 o 
   0  -9   3        1.51       -5.16      9.62 o 
   1  -9   3      782.90      782.37     38.95 o 
   2  -9   3      581.00      596.01     37.79 o 
   3  -9   3     1094.35     1113.44     72.94 o 
   4  -9   3        3.67       11.20      5.90 o 
   5  -9   3        0.65        0.51      4.84 o 
  -7  -8   3       90.71       91.18     11.00 o 
  -6  -8   3      475.24      517.40     25.10 o 
  -5  -8   3      325.51      316.42     21.46 o 
  -4  -8   3       24.00       18.00      4.78 o 
  -3  -8   3      114.53       97.60     10.52 o 
  -2  -8   3     1352.13     1369.75     76.03 o 
  -1  -8   3      684.46      673.59     24.09 o 
   0  -8   3      487.83      466.45     23.33 o 
   1  -8   3       38.65       42.51      4.13 o 
   2  -8   3       11.75        9.80      5.67 o 
   3  -8   3     1718.50     1626.97     88.71 o 
   4  -8   3      251.28      245.14     34.95 o 
   5  -8   3      797.46      782.38     42.57 o 
   6  -8   3        3.96        5.34      8.89 o 
  -7  -7   3        0.03        5.10      4.70 o 
  -6  -7   3      647.06      690.58     28.71 o 
  -5  -7   3      444.67      449.28     17.38 o 
  -4  -7   3      355.26      383.51     18.61 o 
  -3  -7   3        7.64        4.33      2.98 o 
  -2  -7   3      373.37      401.66     19.56 o 
  -1  -7   3     1518.33     1527.12     36.76 o 
   0  -7   3      993.46     1111.89     28.23 o 
   1  -7   3      333.20      352.65      8.11 o 
   2  -7   3       30.44       31.78      4.65 o 
   3  -7   3      705.38      694.68     33.93 o 
   4  -7   3      425.01      452.29     28.11 o 
   5  -7   3     1899.77     1977.09     85.08 o 
   6  -7   3      127.66      117.41     15.92 o 
   7  -7   3        8.27       13.29      6.14 o 
  -8  -6   3      200.32      197.71     19.53 o 
  -7  -6   3      563.07      538.96     32.46 o 
  -6  -6   3       36.54       48.89      8.29 o 
  -5  -6   3      268.03      250.64     12.98 o 
  -4  -6   3     1495.25     1520.59     52.37 o 
  -3  -6   3      679.31      689.92     23.21 o 
  -2  -6   3     1543.68     1566.74     24.82 o 
  -1  -6   3      135.91      140.23      6.28 o 
   0  -6   3      218.07      207.19      8.21 o 
   1  -6   3     1114.46     1036.02     35.35 o 
   2  -6   3     1280.48     1200.94     62.34 o 
   3  -6   3      566.88      532.35     44.76 o 
   4  -6   3       67.87       65.38      9.30 o 
   5  -6   3      558.56      603.78     26.10 o 
   6  -6   3      767.97      815.46     40.92 o 
   7  -6   3      573.34      614.87     52.95 o 
   8  -6   3        3.53       10.79      9.19 o 
  -8  -5   3      416.50      447.30     27.68 o 
  -7  -5   3     1280.15     1363.65     38.36 o 
  -6  -5   3       68.59       83.27     17.08 o 
  -5  -5   3       64.36       51.67      5.19 o 
  -4  -5   3     1572.44     1518.84     32.43 o 
  -3  -5   3      914.89      962.24     23.71 o 
  -2  -5   3     5032.89     5074.59     79.86 o 
  -1  -5   3       17.21       19.25      2.74 o 
   0  -5   3       14.87       22.35      3.08 o 
   1  -5   3     1975.32     2064.62     54.22 o 
   2  -5   3     2214.08     2123.90     43.17 o 
   3  -5   3     1704.03     1729.95     39.59 o 
   4  -5   3      108.79      108.70      7.19 o 
   5  -5   3        1.29        2.48      2.66 o 
   6  -5   3      898.26      882.66     29.94 o 
   7  -5   3      660.58      694.77     27.67 o 
  -9  -4   3       15.13       -9.58      9.58 o 
  -8  -4   3       94.26       95.48      8.69 o 
  -7  -4   3      593.78      634.94     21.72 o 
  -6  -4   3      621.23      599.60     28.36 o 
  -5  -4   3      478.98      489.15     12.18 o 
  -4  -4   3        4.36        2.80      1.31 o 
  -3  -4   3       41.81       56.15      3.91 o 
  -2  -4   3     3872.88     3836.44     50.37 o 
  -1  -4   3      692.58      693.20     11.88 o 
   0  -4   3     4273.30     4047.92     56.98 o 
   1  -4   3      151.39      152.43      7.35 o 
   2  -4   3       74.25       89.03      6.29 o 
   3  -4   3     1378.64     1325.55     34.00 o 
   4  -4   3      459.62      466.99     17.54 o 
   5  -4   3     2476.45     2412.05     42.54 o 
   6  -4   3        2.50       10.80      2.87 o 
   7  -4   3        4.36        4.96      3.24 o 
   8  -4   3      366.76      351.72     37.04 o 
   9  -4   3      408.73      356.27     27.32 o 
  -9  -3   3      456.60      459.01     35.88 o 
  -8  -3   3        1.30        3.44      2.69 o 
  -7  -3   3       28.65       26.91      4.54 o 
  -6  -3   3      843.18      896.53     26.61 o 
  -5  -3   3     1524.74     1657.41     30.36 o 
  -4  -3   3     1247.89     1263.17     20.72 o 
  -3  -3   3      862.65      950.92     13.75 o 
  -2  -3   3     1607.23     1572.18     22.80 o 
  -1  -3   3     2433.07     2339.77     27.09 o 
   0  -3   3     8055.57     8000.59    105.35 o 
   1  -3   3     1223.11     1153.20     23.57 o 
   2  -3   3       90.74       92.30      8.69 o 
   3  -3   3     1565.02     1527.33     31.46 o 
   4  -3   3      681.96      664.25     15.33 o 
   5  -3   3     3125.80     3041.61     58.44 o 
   6  -3   3       41.09       54.15      5.56 o 
   7  -3   3      309.66      256.29     18.79 o 
   8  -3   3      361.15      336.54     24.62 o 
   9  -3   3      374.67      342.42     26.33 o 
  -9  -2   3      902.63      825.35     33.91 o 
  -8  -2   3      171.89      166.22     11.30 o 
  -7  -2   3      982.24     1011.40     30.93 o 
  -6  -2   3      204.30      199.98      9.53 o 
  -5  -2   3      471.10      504.41     14.36 o 
  -4  -2   3     1470.01     1501.59     25.93 o 
  -3  -2   3     3023.27     3036.72     52.90 o 
  -2  -2   3      467.87      435.59      8.34 o 
  -1  -2   3        2.98        3.57      0.94 o 
   0  -2   3       87.36       51.93      2.82 o 
   1  -2   3     3596.63     3436.13     70.41 o 
   2  -2   3     5368.58     5532.52     93.08 o 
   3  -2   3      200.18       93.44     41.64 o 
   4  -2   3       45.97       38.27      3.74 o 
   5  -2   3     1715.68     1737.33     30.65 o 
   6  -2   3      130.79      130.27      9.64 o 
   7  -2   3     1132.66     1105.84     34.28 o 
   8  -2   3       45.56       43.60     20.47 o 
   9  -2   3       17.60       16.06      4.65 o 
  10  -2   3      409.20      356.00     28.02 o 
  -9  -1   3      502.19      528.31     27.29 o 
  -8  -1   3       97.77      115.95      9.30 o 
  -7  -1   3     1785.77     1909.09     67.06 o 
  -6  -1   3       80.62       97.71      7.15 o 
  -5  -1   3      161.20      168.53      8.66 o 
  -4  -1   3     1745.75     1681.39     23.50 o 
  -3  -1   3     4410.52     4502.81     70.16 o 
  -2  -1   3     3117.14     3029.68     30.95 o 
  -1  -1   3      340.48      416.79      8.43 o 
   0  -1   3      265.43      304.80      7.22 o 
   1  -1   3     3420.85     3267.50     52.99 o 
   2  -1   3     5361.01     5207.35     71.74 o 
   3  -1   3     1269.61     1197.59     20.18 o 
   4  -1   3      292.57      325.87     12.69 o 
   5  -1   3      896.87      986.45     24.25 o 
   6  -1   3      683.26      669.60     23.84 o 
   7  -1   3     1180.76     1096.77     45.06 o 
   8  -1   3      486.20      452.77     28.88 o 
   9  -1   3      425.28      365.25     26.55 o 
  10  -1   3      287.08      284.17     20.26 o 
 -10   0   3      190.42      177.09     19.47 o 
  -9   0   3        2.91       16.99      6.75 o 
  -8   0   3       46.76       49.69      7.13 o 
  -7   0   3      845.50      811.91     29.98 o 
  -6   0   3      345.12      417.51     13.13 o 
  -5   0   3     2934.77     3087.81     56.83 o 
  -4   0   3      838.13      810.41     12.89 o 
  -3   0   3       18.45       48.46      4.72 o 
  -2   0   3     2901.21     2629.81     48.07 o 
  -1   0   3      167.20      107.94      3.43 o 
   0   0   3    11263.06    10751.54     97.37 o 
   1   0   3      680.18      663.04      9.86 o 
   2   0   3      225.58      317.27      7.84 o 
   3   0   3       27.60       27.60      2.59 o 
   4   0   3     1436.84     1486.43     32.33 o 
   5   0   3      429.62      412.61     13.92 o 
   6   0   3        0.10        4.86      2.41 o 
   7   0   3       77.61       95.18     11.43 o 
   8   0   3      767.79      768.24     34.60 o 
   9   0   3      544.27      541.06     56.12 o 
  10   0   3        0.42       -3.06      4.18 o 
 -10   1   3      385.05      398.63     32.88 o 
  -9   1   3      270.13      261.73     23.74 o 
  -8   1   3      314.05      287.83     16.27 o 
  -7   1   3      204.81      199.37      9.63 o 
  -6   1   3     1743.34     1776.93     34.54 o 
  -5   1   3     4402.39     4459.37     65.35 o 
  -4   1   3      811.54      831.48     17.45 o 
  -3   1   3      321.71      281.51     21.68 o 
  -2   1   3     4035.81     3890.69     79.80 o 
  -1   1   3     1953.81     1752.04     32.81 o 
   0   1   3    10399.16    10113.02    118.86 o 
   1   1   3      245.99      242.05      4.55 o 
   2   1   3     1201.17     1253.32     17.50 o 
   3   1   3      395.89      346.69      9.37 o 
   4   1   3      791.55      797.61     16.81 o 
   5   1   3     4287.78     4327.78     91.61 o 
   6   1   3      429.03      442.62     17.20 o 
   7   1   3       69.03       58.53      6.45 o 
   8   1   3      792.50      828.68     26.59 o 
   9   1   3      491.81      553.36     26.04 o 
  10   1   3      283.49      273.31     19.29 o 
  -9   2   3      180.88      184.59     20.27 o 
  -8   2   3      652.65      714.08     27.89 o 
  -7   2   3      234.07      225.94     12.37 o 
  -6   2   3      545.06      518.00     21.01 o 
  -5   2   3      430.91      466.64     17.48 o 
  -4   2   3      333.66      332.16     12.38 o 
  -3   2   3      602.07      555.13     15.48 o 
  -2   2   3       16.22       26.01      3.51 o 
  -1   2   3     2023.04     2114.01     42.17 o 
   0   2   3     5376.84     5234.43     60.11 o 
   1   2   3     2285.72     2320.06     29.95 o 
   2   2   3     2292.58     2189.57     29.47 o 
   3   2   3      196.30      184.47      7.29 o 
   4   2   3       24.57       26.16      2.63 o 
   5   2   3     2588.46     2628.94    115.17 o 
   6   2   3      317.52      327.41     19.27 o 
   7   2   3     1804.06     1793.38     48.90 o 
   8   2   3        3.82        1.40      3.46 o 
   9   2   3        1.18        0.47      3.56 o 
  10   2   3      452.46      452.96     31.20 o 
  -9   3   3       97.55      111.78     15.85 o 
  -8   3   3      381.00      387.84     28.49 o 
  -7   3   3     1339.68     1280.48     32.36 o 
  -6   3   3        5.40       14.43      3.15 o 
  -5   3   3        0.41        1.89      2.23 o 
  -4   3   3      689.31      729.89     32.36 o 
  -3   3   3      555.41      501.19     19.16 o 
  -2   3   3      211.52      154.72      5.18 o 
  -1   3   3     2754.44     2763.80     48.59 o 
   0   3   3       48.90       48.78      2.40 o 
   1   3   3     7790.78     7873.38     79.65 o 
   2   3   3     8808.63     8791.70    109.15 o 
   3   3   3     1313.19     1240.61     21.68 o 
   4   3   3       48.28       51.45      4.97 o 
   5   3   3     3365.46     3302.46     79.66 o 
   6   3   3      440.04      451.03     17.62 o 
   7   3   3     3293.62     3364.65     67.12 o 
   8   3   3      795.75      864.44     29.79 o 
   9   3   3      115.04      117.91     15.16 o 
  10   3   3      578.54      575.36     52.97 o 
  -9   4   3        9.53        2.48      5.58 o 
  -8   4   3        0.47       -3.02      3.90 o 
  -7   4   3      773.65      751.26     31.76 o 
  -6   4   3      143.51      156.39      8.99 o 
  -5   4   3     1643.08     1595.84     45.57 o 
  -4   4   3        0.25        0.80      1.39 o 
  -3   4   3        4.50        5.35      1.69 o 
  -2   4   3      225.84      200.33      6.37 o 
  -1   4   3      668.87      620.21     10.72 o 
   0   4   3      693.13      654.54     11.64 o 
   1   4   3       18.31       26.36      3.04 o 
   2   4   3       27.68       13.69      3.98 o 
   3   4   3     1508.87     1502.32     33.07 o 
   4   4   3      196.46      159.19      9.22 o 
   5   4   3      359.37      392.63     12.16 o 
   6   4   3      227.69      207.35     10.45 o 
   7   4   3      533.90      523.33     19.61 o 
   8   4   3      375.22      373.94     17.85 o 
   9   4   3      656.65      656.38     50.20 o 
  10   4   3        9.00       10.15      4.76 o 
  -9   5   3       54.28       66.64     13.02 o 
  -8   5   3      107.30       90.80     13.79 o 
  -7   5   3      658.29      654.76     25.81 o 
  -6   5   3      408.92      370.60     17.02 o 
  -5   5   3     2095.83     1950.40     40.91 o 
  -4   5   3      503.13      471.29     11.96 o 
  -3   5   3       21.25       24.38      2.63 o 
  -2   5   3     1636.08     1659.76     29.27 o 
  -1   5   3      587.63      576.64     11.77 o 
   0   5   3     7042.97     7186.59     71.39 o 
   1   5   3     1370.09     1341.25    149.17 o 
   2   5   3      432.48      476.54     11.64 o 
   3   5   3     1737.64     1689.42     47.04 o 
   4   5   3     3213.25     3164.35     81.46 o 
   5   5   3     1655.03     1634.51     37.66 o 
   6   5   3      346.14      343.26     13.63 o 
   7   5   3       17.00       13.47      7.15 o 
   8   5   3      184.72      175.30     17.79 o 
   9   5   3      475.60      534.68     33.27 o 
  -8   6   3      130.28      128.90     16.95 o 
  -7   6   3       67.34       49.24     10.35 o 
  -6   6   3       35.75       35.75     14.12 o 
  -5   6   3      240.16      233.23     13.51 o 
  -4   6   3      368.55      387.38     16.47 o 
  -3   6   3      553.25      605.21     16.27 o 
  -2   6   3       24.10       25.59      3.22 o 
  -1   6   3        0.35        0.46      1.25 o 
   0   6   3     2927.30     3010.50     47.39 o 
   1   6   3      120.79      124.06      6.77 o 
   2   6   3     1962.54     1952.67     33.50 o 
   3   6   3       44.20       52.54      5.05 o 
   4   6   3       42.22       40.90      7.05 o 
   5   6   3     1340.19     1329.01     38.13 o 
   6   6   3      694.59      660.08     21.54 o 
   7   6   3      906.34      845.80     39.29 o 
   8   6   3       37.54       45.55     16.33 o 
   9   6   3       19.38       10.56      5.65 o 
  -8   7   3      323.99      336.48     56.18 o 
  -7   7   3      160.17      152.10     18.10 o 
  -6   7   3       55.09       57.80      7.44 o 
  -5   7   3        3.27        6.82      3.16 o 
  -4   7   3      476.60      449.57     19.06 o 
  -3   7   3     1593.23     1523.27     39.21 o 
  -2   7   3     1673.57     1745.07     49.58 o 
  -1   7   3      873.54      918.47     22.72 o 
   0   7   3     4191.48     4374.06     65.17 o 
   1   7   3     2132.37     2159.50     40.73 o 
   2   7   3     3225.47     3118.17     49.68 o 
   3   7   3      934.63      964.81     28.29 o 
   4   7   3      122.94      143.30     10.74 o 
   5   7   3      931.15      896.64     30.16 o 
   6   7   3      506.95      507.52     33.59 o 
   7   7   3     2776.79     2770.61    117.73 o 
   8   7   3      186.92      166.16     18.31 o 
   9   7   3      138.55      157.57     18.62 o 
  -7   8   3      293.17      288.86     25.19 o 
  -6   8   3      246.06      248.11     16.57 o 
  -5   8   3       80.86       91.09      9.34 o 
  -4   8   3      216.20      196.57     13.49 o 
  -3   8   3       57.37       50.13      6.67 o 
  -2   8   3       82.14       86.82     10.33 o 
  -1   8   3      108.02      142.17     10.02 o 
   0   8   3       13.03        9.94      2.70 o 
   1   8   3       74.46       61.45      6.76 o 
   2   8   3      438.32      440.80     15.62 o 
   3   8   3      159.66      167.84     11.65 o 
   4   8   3      470.29      454.76     20.32 o 
   5   8   3      141.88      135.25     11.56 o 
   6   8   3       59.55       73.48      9.09 o 
   7   8   3     1134.31     1089.41     48.06 o 
   8   8   3      126.77      121.30     16.18 o 
  -6   9   3      139.32      140.95     18.03 o 
  -5   9   3     1585.38     1582.19     45.75 o 
  -4   9   3      236.27      244.88     15.91 o 
  -3   9   3        0.14       -0.93      3.00 o 
  -2   9   3      437.58      440.95     30.39 o 
  -1   9   3     1047.38     1104.33     40.97 o 
   0   9   3     1593.69     1627.48     42.21 o 
   1   9   3      695.53      696.63     25.35 o 
   2   9   3       97.20      101.43      7.46 o 
   3   9   3      555.77      556.58     15.30 o 
   4   9   3     1703.91     1678.42     45.13 o 
   5   9   3      953.82      907.75     32.57 o 
   6   9   3      814.80      831.54     32.38 o 
   7   9   3       51.96       53.83      8.42 o 
  -5  10   3      395.20      392.14     23.46 o 
  -4  10   3       31.22       30.10      5.87 o 
  -3  10   3      238.93      236.05     15.97 o 
  -2  10   3       17.28       24.56      5.46 o 
  -1  10   3        5.99       11.41      4.73 o 
   0  10   3      642.77      629.49     25.58 o 
   1  10   3      219.01      223.28     14.64 o 
   2  10   3      670.35      668.04     21.26 o 
   3  10   3        3.71        0.24      6.41 o 
   4  10   3       87.33       77.27      9.13 o 
   5  10   3      367.82      354.30     24.07 o 
   6  10   3      434.26      410.61     22.96 o 
  -4  11   3      327.54      367.80     27.45 o 
  -3  11   3     1088.76     1246.51     41.33 o 
  -2  11   3      566.06      530.22     31.65 o 
  -1  11   3       67.46       54.37      9.86 o 
   0  11   3      392.94      379.81     25.39 o 
   1  11   3      224.15      232.94     18.99 o 
   2  11   3     2351.63     2298.84     57.95 o 
   3  11   3      415.89      399.33     21.54 o 
   4  11   3      151.34      137.60     12.80 o 
   5  11   3       30.11       24.14      5.73 o 
  -2  12   3       84.28       60.35     12.53 o 
  -1  12   3       88.42       73.17     12.03 o 
   0  12   3        5.99       12.01      5.38 o 
   1  12   3       25.81       21.92      5.36 o 
   2  12   3      206.77      202.63     15.76 o 
   3  12   3       70.53       67.34      9.15 o 
  -3 -10   4       87.07       73.59     12.78 o 
  -2 -10   4      119.13      130.82     16.68 o 
  -1 -10   4      365.27      380.57     28.69 o 
   0 -10   4      376.40      370.45     28.13 o 
   1 -10   4       58.30       58.89     11.66 o 
   2 -10   4        0.18       -1.47      4.76 o 
   3 -10   4      418.97      405.33     31.25 o 
  -5  -9   4      297.28      289.51     43.99 o 
  -4  -9   4     1028.54     1108.04     63.11 o 
  -3  -9   4        0.15        0.59      4.25 o 
  -2  -9   4        0.38        2.14      3.47 o 
  -1  -9   4      455.88      460.16     36.20 o 
   0  -9   4      805.71      830.04     41.34 o 
   1  -9   4      757.99      814.57    101.10 o 
   2  -9   4      107.66      123.10     15.75 o 
   3  -9   4       28.45       30.81      8.06 o 
   4  -9   4      378.11      386.97     29.71 o 
   5  -9   4      513.71      508.29     62.69 o 
  -6  -8   4        0.02       -0.80      4.45 o 
  -5  -8   4       42.39       42.38      7.77 o 
  -4  -8   4     1565.06     1682.85     63.46 o 
  -3  -8   4      145.83      156.33     11.59 o 
  -2  -8   4      666.84      731.15     25.30 o 
  -1  -8   4        4.24       -2.40      8.99 o 
   0  -8   4       90.46       79.70     15.78 o 
   1  -8   4      648.39      623.91     40.88 o 
   2  -8   4      333.58      341.47     24.72 o 
   3  -8   4      837.68      858.92     41.67 o 
   4  -8   4        2.73        3.32      4.96 o 
   5  -8   4        8.20        5.90      5.14 o 
   6  -8   4      189.45      276.79     25.96 o 
  -7  -7   4      412.70      436.80     23.60 o 
  -6  -7   4      137.93      162.43     20.42 o 
  -5  -7   4      101.56       92.20      9.85 o 
  -4  -7   4      487.20      493.90     22.12 o 
  -3  -7   4      445.26      481.78     20.07 o 
  -2  -7   4     2890.82     2905.12     78.27 o 
  -1  -7   4      340.56      348.20     10.59 o 
   0  -7   4        5.43       13.76      2.70 o 
   1  -7   4      553.27      518.50     27.18 o 
   2  -7   4      468.15      435.95     19.28 o 
   3  -7   4     2848.14     2865.88     81.99 o 
   4  -7   4      178.32      170.62     23.53 o 
   5  -7   4      202.69      186.61     22.75 o 
   6  -7   4      288.36      263.76     24.36 o 
   7  -7   4      519.68      551.26     37.37 o 
  -8  -6   4       63.75       80.76     12.18 o 
  -7  -6   4      305.21      313.46     57.17 o 
  -6  -6   4      500.33      493.12     27.25 o 
  -5  -6   4      400.89      428.44     16.38 o 
  -4  -6   4       30.56       27.57      3.67 o 
  -3  -6   4        0.04       -1.67      1.95 o 
  -2  -6   4      739.36      828.65     27.85 o 
  -1  -6   4      788.89      824.05     19.57 o 
   0  -6   4      896.78      810.41     29.64 o 
   1  -6   4        4.10        8.23      3.49 o 
   2  -6   4       25.06       16.09      2.99 o 
   3  -6   4     1345.66     1370.67     34.93 o 
   4  -6   4      192.32      202.97     18.15 o 
   5  -6   4     1121.14     1155.66     59.91 o 
   6  -6   4        0.99        6.03      4.35 o 
   7  -6   4       46.58       46.42     23.90 o 
   8  -6   4      375.42      348.11     29.66 o 
  -8  -5   4       15.96       25.54     10.43 o 
  -7  -5   4        8.79       10.36      4.88 o 
  -6  -5   4      382.13      367.63     18.97 o 
  -5  -5   4      971.18     1015.03     22.74 o 
  -4  -5   4     1285.81     1324.86     26.76 o 
  -3  -5   4      214.44      218.54     10.33 o 
  -2  -5   4       92.16       94.56      6.10 o 
  -1  -5   4      893.42      841.96     18.76 o 
   0  -5   4     1897.21     1962.73     50.59 o 
   1  -5   4     1039.85     1087.93     37.50 o 
   2  -5   4      839.53      804.03     31.77 o 
   3  -5   4      546.89      499.46     18.26 o 
   4  -5   4      410.58      398.32     24.43 o 
   5  -5   4     1324.59     1260.23     48.87 o 
   6  -5   4      113.56      108.43     18.62 o 
   7  -5   4       76.55       68.71     11.96 o 
   8  -5   4      221.10      248.37     33.64 o 
  -9  -4   4      880.55      945.62     46.15 o 
  -8  -4   4      149.38      159.21     11.32 o 
  -7  -4   4      585.93      548.36     20.50 o 
  -6  -4   4        4.83        2.28      3.13 o 
  -5  -4   4      125.73      133.02      6.57 o 
  -4  -4   4     1291.94     1380.49     29.83 o 
  -3  -4   4      678.57      677.50     15.14 o 
  -2  -4   4     3880.86     3969.34     48.19 o 
  -1  -4   4        3.68        1.73      1.40 o 
   0  -4   4       20.61       23.42      2.66 o 
   1  -4   4      733.74      587.47     51.39 o 
   2  -4   4     2043.90     2030.02     40.57 o 
   3  -4   4      424.42      445.97     23.04 o 
   4  -4   4      147.75      156.92     19.20 o 
   5  -4   4        3.59        7.25      2.25 o 
   6  -4   4      299.00      307.59     16.00 o 
   7  -4   4      475.66      491.77     32.24 o 
   8  -4   4        9.79        4.97      4.68 o 
   9  -4   4      156.48      125.00     16.49 o 
  -9  -3   4      218.61      223.66     17.05 o 
  -8  -3   4      125.85      120.45      9.80 o 
  -7  -3   4     1136.77     1219.11     44.73 o 
  -6  -3   4      419.64      424.43     14.73 o 
  -5  -3   4      212.89      214.79      8.88 o 
  -4  -3   4     1632.32     1530.01     25.24 o 
  -3  -3   4     1256.70     1276.26     19.86 o 
  -2  -3   4     7326.89     7366.69     52.02 o 
  -1  -3   4      612.83      604.69     17.10 o 
   0  -3   4      655.03      585.91     17.18 o 
   1  -3   4     1658.84     1635.03     35.31 o 
   2  -3   4     4780.62     4563.64     96.18 o 
   3  -3   4     3964.93     4009.69     70.89 o 
   4  -3   4      532.87      536.53     17.64 o 
   5  -3   4      235.03      245.50     12.82 o 
   6  -3   4      715.04      729.23     37.13 o 
   7  -3   4      953.65     1076.76     43.51 o 
   8  -3   4      666.54      603.07     33.99 o 
   9  -3   4      599.30      562.48     27.26 o 
  -9  -2   4       33.86       41.94      8.19 o 
  -8  -2   4       10.52        9.58      3.29 o 
  -7  -2   4      144.87      164.17     12.59 o 
  -6  -2   4      376.79      411.31     13.89 o 
  -5  -2   4     1091.27     1144.36     31.75 o 
  -4  -2   4       35.86       32.27      3.29 o 
  -3  -2   4        2.82        0.17      1.06 o 
  -2  -2   4     2585.75     2564.74     32.08 o 
  -1  -2   4        1.18        8.31      1.17 o 
   0  -2   4      985.61      876.24     14.92 o 
   1  -2   4        0.13        3.30      2.00 o 
   2  -2   4      158.68      162.38      5.11 o 
   3  -2   4     2824.32     2870.38     43.46 o 
   4  -2   4      155.67      168.27      6.78 o 
   5  -2   4      940.00      942.01     23.50 o 
   6  -2   4      218.28      188.38     11.89 o 
   7  -2   4       33.70       23.62      4.40 o 
   8  -2   4      536.85      512.90     23.81 o 
   9  -2   4      555.80      527.35     25.23 o 
  -9  -1   4      645.72      701.80     40.63 o 
  -8  -1   4      108.40       98.07     10.17 o 
  -7  -1   4      115.94      119.76      9.79 o 
  -6  -1   4      365.42      384.00     14.18 o 
  -5  -1   4     1627.02     1613.81     27.46 o 
  -4  -1   4      905.02      834.32     15.61 o 
  -3  -1   4     2368.31     2325.84     20.84 o 
  -2  -1   4        4.99        0.16      0.85 o 
  -1  -1   4     1106.72     1049.60     16.49 o 
   0  -1   4     3128.82     2855.84     39.09 o 
   1  -1   4     1008.65     1035.27     18.57 o 
   2  -1   4      860.10      764.46     15.98 o 
   3  -1   4     2037.36     2161.76     35.47 o 
   4  -1   4        0.79        4.41      1.99 o 
   5  -1   4     2637.90     2718.63     53.93 o 
   6  -1   4      366.29      386.76     17.69 o 
   7  -1   4      366.09      341.88     17.72 o 
   8  -1   4      264.48      225.33     17.29 o 
   9  -1   4      389.83      351.19     44.69 o 
  10  -1   4     1058.49      963.81     60.32 o 
  -9   0   4      490.21      497.27     56.73 o 
  -8   0   4      237.57      240.51     25.86 o 
  -7   0   4     1303.86     1336.02     39.17 o 
  -6   0   4       38.25       48.84      4.39 o 
  -5   0   4      268.20      291.19     11.69 o 
  -4   0   4     1030.64     1003.15     17.92 o 
  -3   0   4     2803.30     2529.59     54.17 o 
  -2   0   4      975.72      953.22     20.57 o 
  -1   0   4       54.90       54.59      2.95 o 
   0   0   4        7.50       15.54      1.34 o 
   1   0   4     2632.75     2532.10     27.53 o 
   2   0   4     2162.04     2129.91     26.67 o 
   3   0   4       10.55       16.71      1.92 o 
   4   0   4     1139.56     1278.66     22.27 o 
   5   0   4     1678.59     1735.02     48.90 o 
   6   0   4      421.40      429.99     20.99 o 
   7   0   4      912.28      928.47     38.77 o 
   8   0   4       77.81       86.68     34.00 o 
   9   0   4        1.94       -1.22      6.60 o 
  10   0   4     1094.54      988.02     64.76 o 
  -9   1   4      161.45      174.36     25.94 o 
  -8   1   4      213.52      222.50     21.05 o 
  -7   1   4     2132.49     2062.29     54.45 o 
  -6   1   4      228.83      256.40     11.34 o 
  -5   1   4        2.94        2.12      1.68 o 
  -4   1   4     2034.34     1968.08     40.61 o 
  -3   1   4     2378.79     2214.17     34.93 o 
  -2   1   4     5345.26     5097.96     67.77 o 
  -1   1   4       13.74        7.88      1.10 o 
   0   1   4       78.57       66.87      2.53 o 
   1   1   4     1311.45     1351.63     15.33 o 
   2   1   4     3800.66     3784.45     39.41 o 
   3   1   4     3722.54     3710.69     48.07 o 
   4   1   4     4130.41     4526.67     75.89 o 
   5   1   4      280.87      346.20     13.23 o 
   6   1   4     1641.14     1671.55     40.20 o 
   7   1   4     2030.59     2145.55     60.09 o 
   8   1   4      867.18      836.73     36.69 o 
   9   1   4      362.76      372.64     27.31 o 
  10   1   4      421.04      395.51     37.65 o 
  -9   2   4        3.52        1.08      3.99 o 
  -8   2   4        0.43       -2.06      6.44 o 
  -7   2   4      844.30      819.10     25.48 o 
  -6   2   4       59.17       68.05      4.76 o 
  -5   2   4       49.94       52.17      5.01 o 
  -4   2   4       96.45       89.18      4.49 o 
  -3   2   4      233.62      236.52     15.31 o 
  -2   2   4     2232.66     2125.46     53.17 o 
  -1   2   4        2.27        1.11      0.68 o 
   0   2   4     1431.78     1328.65     17.41 o 
   1   2   4      283.69      342.62      7.34 o 
   2   2   4      271.90      328.39      7.02 o 
   3   2   4     1620.93     1610.08     33.56 o 
   4   2   4     1071.04     1167.96     31.71 o 
   5   2   4      315.23      332.90     12.29 o 
   6   2   4       80.98       69.63      6.03 o 
   7   2   4      232.58      247.55     13.40 o 
   8   2   4      602.03      577.64     23.71 o 
   9   2   4      430.61      409.53     21.67 o 
  10   2   4        9.21       13.19      6.49 o 
  -9   3   4      239.23      236.68     27.88 o 
  -8   3   4      255.73      270.61     23.96 o 
  -7   3   4       56.18       50.79      7.29 o 
  -6   3   4      430.88      404.99     17.19 o 
  -5   3   4      490.56      466.19     20.73 o 
  -4   3   4      455.28      401.55     17.28 o 
  -3   3   4     3158.08     3311.36     58.38 o 
  -2   3   4      764.03      673.18     26.94 o 
  -1   3   4      106.58      117.58      4.55 o 
   0   3   4    11322.82    10858.10    133.70 o 
   1   3   4     6168.79     6347.83     68.71 o 
   2   3   4       76.97       55.28      3.91 o 
   3   3   4     1517.63     1483.19     26.40 o 
   4   3   4      443.07      428.10     13.36 o 
   5   3   4     6397.60     6277.38    118.21 o 
   6   3   4     1240.60     1284.25     47.95 o 
   7   3   4      553.26      577.02     30.04 o 
   8   3   4      431.94      423.66     20.12 o 
   9   3   4     1027.56     1030.57     46.86 o 
  10   3   4      447.37      478.36     33.73 o 
  -9   4   4      237.97      248.41     24.78 o 
  -8   4   4      185.35      192.46     42.54 o 
  -7   4   4      120.37      129.91      9.85 o 
  -6   4   4        3.47        1.65      1.08 o 
  -5   4   4      137.35      151.72      6.59 o 
  -4   4   4     1021.50      969.33     26.29 o 
  -3   4   4     1174.72     1225.96     39.05 o 
  -2   4   4      126.54      163.80      6.00 o 
  -1   4   4      126.96      148.18      5.19 o 
   0   4   4     5271.33     5592.88     70.63 o 
   1   4   4     3048.58     3199.22     41.17 o 
   2   4   4      228.72      170.76      7.03 o 
   3   4   4      773.07      807.30     16.43 o 
   4   4   4        2.89        6.14      2.51 o 
   5   4   4     2049.32     2088.28     35.30 o 
   6   4   4      209.72      212.38     10.66 o 
   7   4   4     2519.23     2551.28     53.71 o 
   8   4   4       51.36       50.90     16.34 o 
   9   4   4      198.86      176.50     27.87 o 
  10   4   4      654.35      674.91     39.65 o 
  -9   5   4      239.86      242.68     24.92 o 
  -8   5   4      137.65      126.73     17.12 o 
  -7   5   4      851.20      854.49     60.16 o 
  -6   5   4       79.19       68.75      8.19 o 
  -5   5   4       21.22       21.35      3.74 o 
  -4   5   4      426.68      430.05     16.47 o 
  -3   5   4     1593.06     1561.35     27.32 o 
  -2   5   4     1386.95     1431.62     24.25 o 
  -1   5   4     1770.67     1772.42     32.34 o 
   0   5   4       39.79       58.05      3.39 o 
   1   5   4     1659.72     1624.60     23.22 o 
   2   5   4     3704.06     3658.06     52.41 o 
   3   5   4     1936.49     1874.56     41.04 o 
   4   5   4     1573.93     1578.65     37.64 o 
   5   5   4     1207.30     1231.72     32.50 o 
   6   5   4       94.45       95.68      7.76 o 
   7   5   4     1860.93     1815.80     79.62 o 
   8   5   4      672.97      661.45     35.58 o 
   9   5   4      350.30      372.66     27.96 o 
  -8   6   4        6.75        3.29      4.76 o 
  -7   6   4      454.48      448.96     37.49 o 
  -6   6   4       86.61       62.37     10.49 o 
  -5   6   4      346.64      350.23     13.98 o 
  -4   6   4       17.89        9.32      3.21 o 
  -3   6   4      186.53      194.46      7.90 o 
  -2   6   4     1419.25     1421.98     25.55 o 
  -1   6   4      420.22      463.11     10.78 o 
   0   6   4      729.47      754.07     16.11 o 
   1   6   4        0.12        3.11      1.59 o 
   2   6   4      168.95      167.40      6.31 o 
   3   6   4      736.00      771.31     23.26 o 
   4   6   4     1420.63     1377.29     36.71 o 
   5   6   4      123.78      118.98      9.34 o 
   6   6   4      160.65      164.10     10.72 o 
   7   6   4      220.01      184.14     17.84 o 
   8   6   4      175.30      181.57     18.69 o 
   9   6   4      860.60      901.03     45.42 o 
  -8   7   4      114.43      108.04     16.41 o 
  -7   7   4      147.96      117.99     17.71 o 
  -6   7   4       13.91        2.60      4.70 o 
  -5   7   4     1111.13     1062.48     40.98 o 
  -4   7   4     1636.38     1661.85     48.17 o 
  -3   7   4      490.14      493.51     17.68 o 
  -2   7   4     1267.43     1226.45     32.94 o 
  -1   7   4     1284.17     1390.21     26.91 o 
   0   7   4     6688.30     6777.55     96.01 o 
   1   7   4      948.49     1010.74     23.25 o 
   2   7   4      663.56      640.37     16.69 o 
   3   7   4       52.74       60.19      6.45 o 
   4   7   4     2779.40     2550.32     54.83 o 
   5   7   4     2876.41     2706.63     75.25 o 
   6   7   4     1072.98      984.72     42.16 o 
   7   7   4      436.87      450.93     28.96 o 
   8   7   4       65.05       68.26     11.58 o 
   9   7   4      646.48      644.65     38.84 o 
  -7   8   4        2.68        0.22      2.84 o 
  -6   8   4       40.73       32.86      8.73 o 
  -5   8   4      438.90      427.00     18.45 o 
  -4   8   4      169.94      159.45     10.76 o 
  -3   8   4      277.12      288.82     14.07 o 
  -2   8   4      192.57      168.95     11.82 o 
  -1   8   4      189.09      210.18     10.55 o 
   0   8   4     2267.99     2397.23     39.05 o 
   1   8   4        3.60        8.43      2.63 o 
   2   8   4      281.81      298.97     11.66 o 
   3   8   4       27.77       27.52      4.84 o 
   4   8   4        4.36        4.63      3.05 o 
   5   8   4     1301.40     1308.54     38.47 o 
   6   8   4      878.48      881.30     40.85 o 
   7   8   4      961.27     1022.29     46.66 o 
   8   8   4       11.90       11.92     11.80 o 
  -6   9   4      154.72      169.03     19.36 o 
  -5   9   4        3.61       -0.61      3.42 o 
  -4   9   4       76.49       63.16      7.29 o 
  -3   9   4      486.99      487.99     19.67 o 
  -2   9   4      595.46      638.74     25.15 o 
  -1   9   4     2160.79     2146.50     50.76 o 
   0   9   4        0.03       -0.61      2.37 o 
   1   9   4      130.51      111.98      7.43 o 
   2   9   4     1797.61     1761.50     41.48 o 
   3   9   4      911.69      892.54     29.75 o 
   4   9   4      674.63      677.75     26.27 o 
   5   9   4        5.48        4.15      2.71 o 
   6   9   4       12.81        8.86      4.51 o 
   7   9   4     1724.19     1742.30     51.54 o 
  -5  10   4      131.50      166.61     15.31 o 
  -4  10   4        1.48        1.72      2.84 o 
  -3  10   4      170.96      164.80     11.89 o 
  -2  10   4      196.42      207.83     12.89 o 
  -1  10   4      575.14      603.16     25.03 o 
   0  10   4      402.69      375.69     16.60 o 
   1  10   4       34.03       27.11      4.45 o 
   2  10   4      336.17      320.23     13.94 o 
   3  10   4      396.11      406.88     20.31 o 
   4  10   4      878.39      806.20     30.72 o 
   5  10   4        0.16        2.60      3.02 o 
   6  10   4       82.87       67.24      9.07 o 
  -4  11   4      311.49      292.36     20.44 o 
  -3  11   4      127.29      134.22     11.24 o 
  -2  11   4       27.95       26.88      5.12 o 
  -1  11   4      795.29      773.50     30.37 o 
   0  11   4     1402.67     1310.60     35.06 o 
   1  11   4      554.10      523.01     24.27 o 
   2  11   4      416.04      394.01     20.83 o 
   3  11   4       40.92       31.28      5.45 o 
   4  11   4      497.94      452.69     23.28 o 
   5  11   4      260.29      270.32     18.49 o 
  -2  12   4       31.15       40.97      9.83 o 
  -1  12   4        5.14       11.50      6.40 o 
   0  12   4      286.85      308.07     23.65 o 
   1  12   4      157.87      155.13     13.74 o 
   2  12   4      433.37      424.15     22.87 o 
   3  12   4        1.22        0.11      5.57 o 
  -2 -10   5      306.50      273.30     30.38 o 
  -1 -10   5       27.57        2.81     11.10 o 
   0 -10   5        0.03        0.82      3.70 o 
   1 -10   5      525.56      527.71     35.14 o 
   2 -10   5       82.53       88.68     14.63 o 
  -4  -9   5       23.13       21.90      8.41 o 
  -3  -9   5      186.30      173.92     19.51 o 
  -2  -9   5      775.01      808.77     67.98 o 
  -1  -9   5      487.37      476.43     42.59 o 
   0  -9   5      357.54      352.24     27.03 o 
   1  -9   5       74.46       53.24     10.56 o 
   2  -9   5      146.68      138.06     17.07 o 
   3  -9   5     1054.57     1031.40    119.01 o 
   4  -9   5      115.74       95.83     21.87 o 
  -5  -8   5      269.96      287.97     34.07 o 
  -4  -8   5      201.45      202.81     16.96 o 
  -3  -8   5       81.62       80.03     10.05 o 
  -2  -8   5      270.92      301.82     24.20 o 
  -1  -8   5      424.15      433.41     28.77 o 
   0  -8   5      647.71      625.37     34.65 o 
   1  -8   5      212.93      221.92     20.26 o 
   2  -8   5       27.60       22.00      6.51 o 
   3  -8   5      352.47      336.18     26.37 o 
   4  -8   5      307.63      287.49     25.07 o 
   5  -8   5      425.94      487.30     37.60 o 
  -6  -7   5       71.68       67.00      8.83 o 
  -5  -7   5      181.88      193.89     16.14 o 
  -4  -7   5     1632.74     1808.72     39.82 o 
  -3  -7   5       64.23       83.76      7.12 o 
  -2  -7   5       20.47       24.49     11.31 o 
  -1  -7   5      449.39      417.42     43.00 o 
   0  -7   5      461.04      437.38     26.98 o 
   1  -7   5      834.03      878.40     39.65 o 
   2  -7   5      689.63      698.23     47.40 o 
   3  -7   5       94.11      116.30     14.32 o 
   4  -7   5      390.90      380.03     27.40 o 
   5  -7   5      790.14      756.00    107.27 o 
   6  -7   5      339.39      324.27     27.72 o 
  -7  -6   5      349.15      325.29     23.28 o 
  -6  -6   5        0.23       -0.56      2.60 o 
  -5  -6   5       32.65       30.62      4.59 o 
  -4  -6   5      618.36      719.98     21.95 o 
  -3  -6   5      388.24      429.96     14.02 o 
  -2  -6   5     1683.98     1802.11     55.72 o 
  -1  -6   5       28.22       28.04      4.33 o 
   0  -6   5       32.25       42.82      9.79 o 
   1  -6   5      605.75      583.92     29.83 o 
   2  -6   5      265.00      258.38     16.08 o 
   3  -6   5      919.03      892.83     26.34 o 
   4  -6   5        0.74       -3.55      6.72 o 
   5  -6   5       57.89       51.40     10.18 o 
   6  -6   5      610.89      619.76     49.75 o 
   7  -6   5      461.27      494.65     38.16 o 
  -8  -5   5      204.00      194.07     15.57 o 
  -7  -5   5      948.09      960.82     34.20 o 
  -6  -5   5      455.84      450.63     21.15 o 
  -5  -5   5      221.48      227.98     11.25 o 
  -4  -5   5      202.69      186.02      9.15 o 
  -3  -5   5       87.67       77.97      5.63 o 
  -2  -5   5     2171.14     2211.60     46.23 o 
  -1  -5   5     1089.61     1040.10     21.87 o 
   0  -5   5     1164.27     1160.03     41.67 o 
   1  -5   5      720.22      676.33     30.33 o 
   2  -5   5      537.27      462.69     20.26 o 
   3  -5   5     2033.10     1940.35     42.30 o 
   4  -5   5      157.44      174.42     35.31 o 
   5  -5   5      401.77      393.05     26.21 o 
   6  -5   5      281.70      222.26     20.91 o 
   7  -5   5      375.57      402.46     35.53 o 
   8  -5   5      553.67      608.63     72.74 o 
  -8  -4   5       15.96       13.93      3.84 o 
  -7  -4   5       60.68       65.78      7.13 o 
  -6  -4   5      514.40      530.23     19.75 o 
  -5  -4   5      852.02      947.47     21.93 o 
  -4  -4   5      104.89      117.29      6.87 o 
  -3  -4   5        0.61        0.62      1.37 o 
  -2  -4   5      416.13      477.86     11.39 o 
  -1  -4   5      570.00      564.50     16.17 o 
   0  -4   5     1585.42     1597.89     40.69 o 
   1  -4   5        5.83       -0.31      2.96 o 
   2  -4   5       32.11       27.15      3.13 o 
   3  -4   5     1370.90     1385.24     45.88 o 
   4  -4   5       55.87       61.31     16.50 o 
   5  -4   5      496.36      498.04     15.58 o 
   6  -4   5        1.14        3.71      4.05 o 
   7  -4   5       34.89       24.95      5.90 o 
   8  -4   5      593.19      569.93     28.14 o 
  -9  -3   5      461.68      470.53     25.47 o 
  -8  -3   5       66.11       47.42      6.28 o 
  -7  -3   5      280.37      251.39     13.99 o 
  -6  -3   5      238.17      219.74     10.68 o 
  -5  -3   5      647.13      587.27     17.03 o 
  -4  -3   5     1522.56     1560.75     30.72 o 
  -3  -3   5      998.99     1023.35     19.16 o 
  -2  -3   5      445.53      455.95     10.31 o 
  -1  -3   5      615.25      541.47     23.68 o 
   0  -3   5     2395.70     2268.17     38.50 o 
   1  -3   5     1483.89     1451.35     66.08 o 
   2  -3   5     1928.92     1952.93     50.71 o 
   3  -3   5       95.95      102.87      6.76 o 
   4  -3   5       55.96       54.96      4.38 o 
   5  -3   5     1237.35     1280.81     29.45 o 
   6  -3   5      791.67      821.21     23.65 o 
   7  -3   5      863.51      823.64     37.39 o 
   8  -3   5      181.57      195.73     15.32 o 
   9  -3   5       26.09       17.61      5.28 o 
  -9  -2   5      325.24      340.35     24.24 o 
  -8  -2   5      123.71      145.43     13.39 o 
  -7  -2   5     1049.86      940.41     33.49 o 
  -6  -2   5        0.26       -0.22      1.99 o 
  -5  -2   5      118.89      125.80      8.11 o 
  -4  -2   5     2094.15     2221.41     35.80 o 
  -3  -2   5      498.14      545.94     14.17 o 
  -2  -2   5     1004.14      927.56     17.27 o 
  -1  -2   5       56.49       71.59      3.26 o 
   0  -2   5       41.39       30.83      2.85 o 
   1  -2   5     2854.62     2746.05     40.32 o 
   2  -2   5     2989.47     3045.53     30.58 o 
   3  -2   5      104.99      100.24      5.28 o 
   4  -2   5        7.19        1.41      1.50 o 
   5  -2   5      367.49      403.63     14.45 o 
   6  -2   5      746.00      719.24     21.32 o 
   7  -2   5      946.70      921.27     35.55 o 
   8  -2   5       53.52       47.78      7.51 o 
   9  -2   5      144.30      150.47     13.57 o 
  -9  -1   5       65.05       61.62      9.67 o 
  -8  -1   5       67.49       72.17     11.81 o 
  -7  -1   5      653.33      606.89     33.00 o 
  -6  -1   5      204.98      201.70     16.39 o 
  -5  -1   5      783.82      797.53     20.79 o 
  -4  -1   5      643.59      600.96     13.97 o 
  -3  -1   5      582.51      547.86     12.09 o 
  -2  -1   5     4006.43     3921.88     44.38 o 
  -1  -1   5      122.23       81.50      4.22 o 
   0  -1   5      113.78      100.37      3.71 o 
   1  -1   5     1264.29     1194.15     16.71 o 
   2  -1   5      876.83      898.60     18.39 o 
   3  -1   5     4471.96     4393.99     54.97 o 
   4  -1   5     1173.52     1182.46     24.93 o 
   5  -1   5      162.10      167.35      9.97 o 
   6  -1   5      582.28      570.20     16.98 o 
   7  -1   5     1177.19     1251.48     37.39 o 
   8  -1   5     1116.88     1109.88     36.76 o 
   9  -1   5     1006.47      998.98     36.02 o 
  -9   0   5      104.31       90.08     14.39 o 
  -8   0   5        0.40        1.25      3.64 o 
  -7   0   5      200.67      218.40     12.30 o 
  -6   0   5      222.29      237.20     12.72 o 
  -5   0   5      660.23      649.89     19.07 o 
  -4   0   5       62.41       65.49      3.65 o 
  -3   0   5      556.81      507.08     12.00 o 
  -2   0   5     2928.55     2855.04     32.84 o 
  -1   0   5      541.66      595.73     10.67 o 
   0   0   5      171.32      119.80      4.10 o 
   1   0   5     1340.56     1498.88     18.75 o 
   2   0   5       94.88      115.11      5.44 o 
   3   0   5     1482.49     1463.24     24.53 o 
   4   0   5      350.81      289.33     10.42 o 
   5   0   5     2168.65     2273.68     41.81 o 
   6   0   5       25.19       19.97      4.38 o 
   7   0   5      521.99      511.33     22.31 o 
   8   0   5     1485.67     1393.45     41.19 o 
   9   0   5      575.01      538.44     86.28 o 
  10   0   5      175.56      172.45     25.27 o 
  -9   1   5      702.79      737.89     42.76 o 
  -8   1   5      268.98      269.23     23.95 o 
  -7   1   5        4.59        4.61      1.76 o 
  -6   1   5      523.35      529.21     16.27 o 
  -5   1   5     1009.76      956.48     29.68 o 
  -4   1   5     1242.57     1188.83     27.67 o 
  -3   1   5     3036.97     3050.93     46.05 o 
  -2   1   5        0.55       -0.23      1.50 o 
  -1   1   5      308.05      319.94      7.20 o 
   0   1   5     2818.31     2762.47     34.76 o 
   1   1   5     2826.15     2814.62     27.20 o 
   2   1   5     4762.74     4813.21     43.81 o 
   3   1   5      227.44      229.74      6.66 o 
   4   1   5        9.65       19.97      2.55 o 
   5   1   5     4457.81     4527.73     67.50 o 
   6   1   5     1332.92     1246.64     43.59 o 
   7   1   5      549.15      532.77     34.35 o 
   8   1   5      278.21      263.68     21.24 o 
   9   1   5      227.71      213.62     26.69 o 
  10   1   5      716.84      698.88     82.89 o 
  -9   2   5      618.57      587.32     38.65 o 
  -8   2   5      217.29      230.97     40.76 o 
  -7   2   5       96.22      120.01     18.00 o 
  -6   2   5      386.79      353.90     11.87 o 
  -5   2   5      208.18      219.14     13.52 o 
  -4   2   5     1261.73     1306.72     34.82 o 
  -3   2   5     1105.70     1075.20     29.62 o 
  -2   2   5      431.07      368.30     12.69 o 
  -1   2   5       49.46       49.17      2.89 o 
   0   2   5     2510.27     2644.05     30.43 o 
   1   2   5     6695.10     7058.64     69.59 o 
   2   2   5     4918.19     5100.71     49.23 o 
   3   2   5       78.43       63.61      3.43 o 
   4   2   5       25.20       37.20      3.17 o 
   5   2   5     2413.00     2347.72     47.67 o 
   6   2   5      623.90      616.86     27.26 o 
   7   2   5     1466.74     1410.50     44.65 o 
   8   2   5       76.69       51.96      9.87 o 
   9   2   5      172.96      186.55     19.18 o 
  10   2   5      275.24      253.49     33.37 o 
  -9   3   5      165.45      174.97     41.02 o 
  -8   3   5       26.73       31.01      8.29 o 
  -7   3   5      397.98      418.39     29.04 o 
  -6   3   5       34.16       33.77      7.86 o 
  -5   3   5      215.97      229.38     31.24 o 
  -4   3   5      159.92      173.61     11.77 o 
  -3   3   5      181.08      179.58     11.09 o 
  -2   3   5     4950.87     4891.76     67.56 o 
  -1   3   5     1458.96     1412.47     20.20 o 
   0   3   5      128.20       83.85      2.94 o 
   1   3   5     1926.75     1934.71     24.97 o 
   2   3   5     4611.80     4759.64     52.44 o 
   3   3   5     3115.28     3229.63     67.96 o 
   4   3   5     3073.27     3353.06     51.07 o 
   5   3   5      226.89      219.38     11.60 o 
   6   3   5      478.47      490.23     20.36 o 
   7   3   5     2509.40     2447.93     97.55 o 
   8   3   5      904.40      898.54     41.25 o 
   9   3   5     1361.98     1279.48     75.60 o 
  10   3   5       13.34        8.79      5.55 o 
  -9   4   5        4.08        8.65      6.75 o 
  -8   4   5       52.25       38.63      8.93 o 
  -7   4   5      339.12      337.38     26.61 o 
  -6   4   5      218.65      213.05     19.56 o 
  -5   4   5      889.97      928.64    111.89 o 
  -4   4   5        0.45        1.37      1.58 o 
  -3   4   5        8.91        9.36      1.80 o 
  -2   4   5     3339.37     3436.52     44.63 o 
  -1   4   5     1035.18     1090.58     26.15 o 
   0   4   5     1217.53     1237.75     20.25 o 
   1   4   5     1289.83     1573.57     34.70 o 
   2   4   5     1005.00     1025.48     12.29 o 
   3   4   5     1489.68     1509.26     28.29 o 
   4   4   5      883.13      880.26     20.08 o 
   5   4   5     1374.21     1490.67     40.10 o 
   6   4   5        0.37        1.00      3.55 o 
   7   4   5      631.62      675.30     23.00 o 
   8   4   5      629.86      574.59     32.54 o 
   9   4   5     1026.96      989.60     46.61 o 
  -8   5   5      211.46      212.55     22.74 o 
  -7   5   5        4.64        3.30      5.23 o 
  -6   5   5      140.22      133.54      8.61 o 
  -5   5   5     1351.48     1234.61     49.18 o 
  -4   5   5     1020.47      983.24     27.82 o 
  -3   5   5     1479.96     1468.00     32.85 o 
  -2   5   5      150.74      148.71      6.35 o 
  -1   5   5        1.39        2.63      1.35 o 
   0   5   5     3719.06     3656.74     69.19 o 
   1   5   5     2478.23     2639.92     24.67 o 
   2   5   5     2682.35     2695.12     41.17 o 
   3   5   5        4.30        4.94      2.41 o 
   4   5   5      211.40      173.64     11.04 o 
   5   5   5     3406.56     3403.89     76.65 o 
   6   5   5      476.71      491.85     19.63 o 
   7   5   5      897.82      927.26     46.82 o 
   8   5   5        4.46       11.19      5.69 o 
   9   5   5      475.93      476.42     32.15 o 
  -8   6   5       99.44      113.97     17.07 o 
  -7   6   5       47.59       63.38     12.15 o 
  -6   6   5        1.04        7.11      6.78 o 
  -5   6   5      463.88      430.76     23.13 o 
  -4   6   5     1018.34      921.10     23.87 o 
  -3   6   5     1747.36     1794.67     34.96 o 
  -2   6   5      144.59      155.49      7.01 o 
  -1   6   5       66.03       52.42      3.46 o 
   0   6   5     2134.97     2281.61     25.03 o 
   1   6   5      852.68      825.79     18.93 o 
   2   6   5     3292.49     3376.67     51.26 o 
   3   6   5      146.99      170.40      8.72 o 
   4   6   5       49.72       51.28      6.53 o 
   5   6   5     1097.95     1116.46     32.70 o 
   6   6   5      281.89      291.38     19.30 o 
   7   6   5     1914.71     1836.49     62.77 o 
   8   6   5      300.62      245.16     21.95 o 
   9   6   5       43.62       42.17      9.69 o 
  -7   7   5      468.19      444.01     32.67 o 
  -6   7   5      235.05      228.76     23.19 o 
  -5   7   5      215.79      212.71     12.66 o 
  -4   7   5       81.80       64.28      6.89 o 
  -3   7   5     1226.95     1296.30     30.80 o 
  -2   7   5     1712.81     1819.42     43.12 o 
  -1   7   5     1264.86     1298.06     32.23 o 
   0   7   5      463.02      508.04     12.77 o 
   1   7   5       78.28       80.96      5.85 o 
   2   7   5     2446.97     2422.59     40.79 o 
   3   7   5     1633.41     1608.40     38.30 o 
   4   7   5     2775.32     2625.22     48.00 o 
   5   7   5       17.92       17.63      3.96 o 
   6   7   5        0.06       -0.43      4.24 o 
   7   7   5     1192.13     1170.36     49.45 o 
   8   7   5      627.12      617.44     36.37 o 
   9   7   5      857.91      828.06     44.62 o 
  -7   8   5      389.14      390.17     35.24 o 
  -6   8   5      248.92      199.32     21.33 o 
  -5   8   5      556.10      581.74     34.91 o 
  -4   8   5       57.11       33.52      5.15 o 
  -3   8   5      485.95      464.98     15.87 o 
  -2   8   5     1526.96     1652.10     36.14 o 
  -1   8   5      188.55      208.68     10.23 o 
   0   8   5      263.72      262.99     10.39 o 
   1   8   5       10.43       17.25      3.09 o 
   2   8   5      153.79      140.54      7.83 o 
   3   8   5      667.99      729.32     24.80 o 
   4   8   5     2273.00     2182.94     50.67 o 
   5   8   5      543.57      572.16     23.71 o 
   6   8   5        3.20       12.39      4.51 o 
   7   8   5      257.89      264.90     50.41 o 
   8   8   5      175.51      180.78     19.87 o 
  -6   9   5        1.60       -4.37      4.37 o 
  -5   9   5      421.14      413.96     30.33 o 
  -4   9   5      236.26      262.32     14.36 o 
  -3   9   5      826.49      830.69     26.21 o 
  -2   9   5       59.13       66.01      7.77 o 
  -1   9   5        9.05        7.65      3.31 o 
   0   9   5     1582.66     1560.03     30.65 o 
   1   9   5      461.37      442.95     16.47 o 
   2   9   5     1169.90     1194.47     27.66 o 
   3   9   5      108.20      112.15      9.76 o 
   4   9   5      302.39      275.99     15.96 o 
   5   9   5      842.08      857.14     30.94 o 
   6   9   5      754.67      760.29     30.43 o 
   7   9   5      339.38      350.79     21.05 o 
  -5  10   5      245.86      230.09     22.80 o 
  -4  10   5      151.07      148.02     14.17 o 
  -3  10   5      889.95      904.85     32.32 o 
  -2  10   5       76.52       67.55     10.76 o 
  -1  10   5       37.59       48.61      7.07 o 
   0  10   5      520.82      508.83     19.43 o 
   1  10   5      693.96      693.45     20.37 o 
   2  10   5     1137.07     1155.44     28.43 o 
   3  10   5        0.16        0.16      3.35 o 
   4  10   5       12.00       11.56      3.77 o 
   5  10   5      519.41      501.06     24.02 o 
   6  10   5      455.35      433.06     23.29 o 
  -4  11   5        1.50       -2.25      3.38 o 
  -3  11   5      525.67      506.02     22.07 o 
  -2  11   5      477.25      466.56     20.48 o 
  -1  11   5      807.54      834.14     31.19 o 
   0  11   5       39.59       35.45      7.20 o 
   1  11   5        8.01        1.25      3.29 o 
   2  11   5      257.39      260.93     14.80 o 
   3  11   5      158.98      153.83     12.85 o 
   4  11   5      935.68      887.39     35.17 o 
   5  11   5       66.93       59.39     11.46 o 
  -2  12   5      186.37      187.95     13.47 o 
  -1  12   5      517.40      504.09     24.94 o 
   0  12   5      238.91      225.55     19.71 o 
   1  12   5        0.05       -2.20      4.73 o 
   2  12   5      186.51      159.00     18.22 o 
   3  12   5      187.22      201.02     17.29 o 
   4  12   5      814.99      754.14     42.32 o 
  -3  -9   6       22.51       21.40      6.11 o 
  -2  -9   6      261.86      285.99     20.56 o 
  -1  -9   6       35.39       20.66     11.18 o 
   0  -9   6      203.08      173.42     19.58 o 
   1  -9   6      704.29      746.07     41.58 o 
   2  -9   6      101.73      109.27     28.53 o 
   3  -9   6       74.60       77.50     13.84 o 
  -5  -8   6        4.40       -7.05      7.05 o 
  -4  -8   6      440.04      470.00     32.58 o 
  -3  -8   6      184.02      204.00     16.57 o 
  -2  -8   6      741.01      807.48     33.93 o 
  -1  -8   6       36.79       33.35      8.42 o 
   0  -8   6       72.38       66.51     11.42 o 
   1  -8   6      342.52      387.74     34.39 o 
   2  -8   6      297.47      316.38     25.75 o 
   3  -8   6      706.88      819.15    106.17 o 
   4  -8   6       31.49       26.22      8.82 o 
   5  -8   6       17.63       18.25      7.22 o 
  -6  -7   6      389.44      383.17     29.47 o 
  -5  -7   6      291.27      267.36     26.86 o 
  -4  -7   6       28.23       41.78      7.55 o 
  -3  -7   6      251.18      234.64     16.87 o 
  -2  -7   6      573.80      588.63     27.08 o 
  -1  -7   6      480.68      488.95     32.24 o 
   0  -7   6      871.65      932.44     42.43 o 
   1  -7   6        5.26        5.04      4.56 o 
   2  -7   6       93.94       92.47     13.23 o 
   3  -7   6     1418.92     1468.51    184.39 o 
   4  -7   6      230.80      250.13     22.69 o 
   5  -7   6      477.40      477.33     32.94 o 
   6  -7   6       33.22       26.09      8.06 o 
  -7  -6   6        0.54       -4.11      4.33 o 
  -6  -6   6      177.29      224.69     15.60 o 
  -5  -6   6      486.57      542.43     38.09 o 
  -4  -6   6      492.08      551.38     19.12 o 
  -3  -6   6       42.64       47.61      4.93 o 
  -2  -6   6      199.78      225.19     13.20 o 
  -1  -6   6      743.72      773.24     24.77 o 
   0  -6   6      549.98      574.49     46.77 o 
   1  -6   6      106.10      112.36     13.15 o 
   2  -6   6      134.71      117.15     13.78 o 
   3  -6   6      703.98      687.49     34.47 o 
   4  -6   6      909.12      795.65     40.80 o 
   5  -6   6      937.98      957.98     70.20 o 
   6  -6   6        0.23        0.24      4.94 o 
   7  -6   6        4.83       17.43      7.30 o 
  -7  -5   6       75.82       73.49      9.21 o 
  -6  -5   6       74.61       92.57      9.64 o 
  -5  -5   6        6.16        3.95      2.21 o 
  -4  -5   6      581.20      547.74     16.57 o 
  -3  -5   6      471.50      442.33     12.68 o 
  -2  -5   6     1034.55     1062.70     20.41 o 
  -1  -5   6      970.55      899.37     23.70 o 
   0  -5   6      681.16      614.75     29.99 o 
   1  -5   6      283.40      285.55     27.55 o 
   2  -5   6      265.71      256.45     19.09 o 
   3  -5   6       41.62       46.62      5.13 o 
   4  -5   6       94.95       91.92      7.86 o 
   5  -5   6      706.17      637.28     24.84 o 
   6  -5   6      630.96      651.53     33.12 o 
   7  -5   6      243.24      249.07     17.71 o 
   8  -5   6       81.26      118.55     17.02 o 
  -8  -4   6      391.81      405.76     22.43 o 
  -7  -4   6      925.69      887.72     28.03 o 
  -6  -4   6        2.01       -1.74      2.41 o 
  -5  -4   6        0.06       -0.14      1.73 o 
  -4  -4   6      452.05      501.43     16.63 o 
  -3  -4   6       59.90       69.19      5.21 o 
  -2  -4   6     2657.37     2653.99     39.76 o 
  -1  -4   6      158.96      160.15      7.32 o 
   0  -4   6        4.03        1.25      3.14 o 
   1  -4   6     1835.62     1819.64     54.06 o 
   2  -4   6      489.70      519.97     26.16 o 
   3  -4   6      193.43      182.18      7.37 o 
   4  -4   6        2.33       -1.54      2.49 o 
   5  -4   6       39.90       32.18      5.47 o 
   6  -4   6      529.13      517.81     23.74 o 
   7  -4   6      659.27      620.38     24.42 o 
   8  -4   6      171.02      154.91     12.50 o 
  -8  -3   6       94.58      110.15     11.82 o 
  -7  -3   6      522.55      531.00     23.62 o 
  -6  -3   6      721.99      702.65     23.05 o 
  -5  -3   6      561.65      527.80     16.38 o 
  -4  -3   6      417.66      424.24     12.45 o 
  -3  -3   6      138.41      142.83      7.22 o 
  -2  -3   6     2289.79     2120.05     25.58 o 
  -1  -3   6      838.66      815.74     16.61 o 
   0  -3   6     1889.28     1939.56     29.23 o 
   1  -3   6      105.49       97.10      6.86 o 
   2  -3   6      325.84      355.49     14.23 o 
   3  -3   6     3250.90     3399.74     61.53 o 
   4  -3   6      571.23      550.00     14.48 o 
   5  -3   6     1099.15     1039.13     22.66 o 
   6  -3   6       32.69       30.04      4.89 o 
   7  -3   6      175.21      191.85     14.36 o 
   8  -3   6     1249.99     1271.02     42.61 o 
   9  -3   6      474.71      496.85     26.65 o 
  -8  -2   6        0.05        1.78      2.46 o 
  -7  -2   6        5.06        4.48      3.61 o 
  -6  -2   6      724.07      796.55     24.22 o 
  -5  -2   6      787.58      837.37     23.05 o 
  -4  -2   6        0.40        1.11      1.88 o 
  -3  -2   6        0.81       -2.12      2.12 o 
  -2  -2   6     1281.81     1235.83     18.86 o 
  -1  -2   6     1588.99     1582.79     23.23 o 
   0  -2   6     1582.84     1621.76     27.28 o 
   1  -2   6        7.95        8.02      1.92 o 
   2  -2   6        9.65       12.03      1.91 o 
   3  -2   6     3588.80     3722.11     49.72 o 
   4  -2   6      626.18      633.01     15.57 o 
   5  -2   6     2207.96     2196.63     37.31 o 
   6  -2   6       25.69       25.20      3.85 o 
   7  -2   6        0.05        0.11      2.95 o 
   8  -2   6     1010.42      951.84     35.99 o 
   9  -2   6      394.70      361.56     22.03 o 
  -9  -1   6      349.62      311.29     23.35 o 
  -8  -1   6       59.94       60.95     11.99 o 
  -7  -1   6      448.98      442.02     20.55 o 
  -6  -1   6      137.22      150.83     11.27 o 
  -5  -1   6      412.79      412.01     14.27 o 
  -4  -1   6      877.72      818.21     18.09 o 
  -3  -1   6      336.38      331.86      9.16 o 
  -2  -1   6        8.45        5.94      1.51 o 
  -1  -1   6      132.57      134.88      4.95 o 
   0  -1   6      250.57      163.50      5.28 o 
   1  -1   6     2110.77     2146.98     33.82 o 
   2  -1   6     2582.44     2511.02     39.26 o 
   3  -1   6      281.61      293.59      9.46 o 
   4  -1   6       56.92       51.56      4.19 o 
   5  -1   6     1770.38     1833.74     40.82 o 
   6  -1   6      508.29      562.20     17.14 o 
   7  -1   6     1191.10     1178.21     46.34 o 
   8  -1   6        4.45        1.51      3.19 o 
   9  -1   6       14.98       14.99      7.18 o 
  -9   0   6      409.11      432.04     32.52 o 
  -8   0   6       84.57      107.68     15.12 o 
  -7   0   6      722.26      776.09     26.65 o 
  -6   0   6       57.59       68.55      5.62 o 
  -5   0   6       15.15       15.17      2.10 o 
  -4   0   6     2084.87     1995.71     58.47 o 
  -3   0   6     1693.17     1806.89     47.87 o 
  -2   0   6      885.54      845.59     25.80 o 
  -1   0   6      582.24      668.74     12.24 o 
   0   0   6       70.72       90.35      4.87 o 
   1   0   6      963.39      752.19     11.81 o 
   2   0   6     3712.77     3760.39     42.54 o 
   3   0   6     3086.86     3382.22     51.17 o 
   4   0   6      314.45      314.75     11.41 o 
   5   0   6     1958.98     1997.03     31.38 o 
   6   0   6     1558.77     1492.66     49.26 o 
   7   0   6     1409.42     1411.68     40.68 o 
   8   0   6      221.36      217.92     15.28 o 
   9   0   6      181.98      181.26     30.50 o 
  -9   1   6      141.00      146.68     18.94 o 
  -8   1   6       60.56       71.63     12.79 o 
  -7   1   6      569.88      560.86     33.92 o 
  -6   1   6      324.81      303.96      9.24 o 
  -5   1   6      729.73      681.33     17.14 o 
  -4   1   6      243.39      227.45      8.35 o 
  -3   1   6      340.27      366.96     10.32 o 
  -2   1   6     5501.86     5620.75    101.75 o 
  -1   1   6      284.62      210.53      6.26 o 
   0   1   6      750.99      721.88     11.47 o 
   1   1   6       21.85       19.33      1.72 o 
   2   1   6      416.20      378.59      7.42 o 
   3   1   6     4827.09     5166.01     69.62 o 
   4   1   6     3208.46     3467.89     54.00 o 
   5   1   6     1043.94     1015.92     37.13 o 
   6   1   6      716.80      695.92     31.53 o 
   7   1   6     1665.53     1705.97     44.99 o 
   8   1   6      503.68      527.86     30.13 o 
   9   1   6      369.25      384.93     48.87 o 
  -9   2   6        2.06        1.78      5.10 o 
  -8   2   6        6.20        2.16      7.13 o 
  -7   2   6      303.77      323.25     25.94 o 
  -6   2   6      363.26      353.14     18.62 o 
  -5   2   6      484.41      524.33     22.21 o 
  -4   2   6      103.24      107.55      9.41 o 
  -3   2   6      219.64      219.82     12.91 o 
  -2   2   6     3471.80     3470.50     51.46 o 
  -1   2   6     1361.90     1358.59     22.56 o 
   0   2   6     5355.58     5308.44     55.01 o 
   1   2   6       14.48       12.10      1.31 o 
   2   2   6      288.72      313.14      6.43 o 
   3   2   6     2478.55     2661.59     43.91 o 
   4   2   6     1112.63     1146.22     25.22 o 
   5   2   6     3203.75     3036.57     70.70 o 
   6   2   6       12.02       12.38      3.55 o 
   7   2   6       42.87       31.33      8.96 o 
   8   2   6      358.86      296.61     22.93 o 
   9   2   6      318.69      268.48     23.12 o 
  10   2   6      500.50      498.64     33.88 o 
  -9   3   6      145.61      182.22     51.95 o 
  -8   3   6       57.02       55.99     11.65 o 
  -7   3   6       54.47       66.02     12.24 o 
  -6   3   6       74.98       74.53      8.96 o 
  -5   3   6      346.47      364.93     18.93 o 
  -4   3   6      953.68     1129.67     32.57 o 
  -3   3   6     2176.92     2261.89     37.97 o 
  -2   3   6       43.21       29.34      3.54 o 
  -1   3   6       87.84       86.31      3.86 o 
   0   3   6     4695.82     4589.37     61.72 o 
   1   3   6     2323.95     2383.40     28.07 o 
   2   3   6     2818.21     2960.51     34.30 o 
   3   3   6      203.72      221.45      7.09 o 
   4   3   6      169.35      156.59      6.48 o 
   5   3   6     3324.59     3191.28     59.93 o 
   6   3   6      739.73      743.72     44.93 o 
   7   3   6     2229.93     2239.21     79.82 o 
   8   3   6      166.94      142.07     15.74 o 
   9   3   6        7.16        4.19      5.08 o 
  -8   4   6       85.29      121.34     17.31 o 
  -7   4   6      554.04      648.88     38.38 o 
  -6   4   6        6.06       -0.83      3.89 o 
  -5   4   6       38.88       28.87      7.60 o 
  -4   4   6     1541.56     1505.63     54.43 o 
  -3   4   6     2650.61     2978.97     68.50 o 
  -2   4   6     1294.74     1248.81     38.54 o 
  -1   4   6       70.37       63.79      3.57 o 
   0   4   6     2650.55     2721.17     49.47 o 
   1   4   6     3199.80     3433.45     40.17 o 
   2   4   6     4492.33     4644.83     55.29 o 
   3   4   6     1203.77     1370.42     30.46 o 
   4   4   6      237.87      220.73      8.33 o 
   5   4   6     1754.83     1792.54     45.85 o 
   6   4   6      694.50      734.63     34.30 o 
   7   4   6     3375.02     3302.73     89.15 o 
   8   4   6      495.62      438.84     28.75 o 
   9   4   6      272.26      260.76     23.28 o 
  -8   5   6        5.01       11.73      6.68 o 
  -7   5   6      969.95      927.25     47.95 o 
  -6   5   6      170.84      150.32     17.77 o 
  -5   5   6      289.42      284.94     22.85 o 
  -4   5   6       31.28       30.25      5.01 o 
  -3   5   6      294.04      259.00     12.05 o 
  -2   5   6     1263.53     1325.72     22.86 o 
  -1   5   6      242.94      218.48      8.37 o 
   0   5   6     1639.95     1635.19     28.26 o 
   1   5   6        2.08        1.25      1.18 o 
   2   5   6     1281.61     1366.18     19.32 o 
   3   5   6     1285.45     1191.13     37.32 o 
   4   5   6     1549.76     1531.69     31.17 o 
   5   5   6       99.13      113.16      6.83 o 
   6   5   6        1.80        1.06      0.98 o 
   7   5   6      821.49      856.27     39.78 o 
   8   5   6      477.52      476.10     30.40 o 
   9   5   6      929.42      957.53     62.53 o 
  -8   6   6       31.73       45.07     11.26 o 
  -7   6   6      388.49      421.33     32.23 o 
  -6   6   6      269.11      261.13     23.45 o 
  -5   6   6     1549.53     1660.47     85.69 o 
  -4   6   6      171.11      194.49     11.33 o 
  -3   6   6        7.53        3.11      1.51 o 
  -2   6   6     1079.73     1133.39     26.84 o 
  -1   6   6      501.31      528.00     12.32 o 
   0   6   6     3827.15     3924.18     37.35 o 
   1   6   6      246.30      241.24      8.74 o 
   2   6   6       15.38       24.11      2.59 o 
   3   6   6      779.99      785.31     20.01 o 
   4   6   6      922.38      930.26     29.67 o 
   5   6   6      882.03      906.49     29.82 o 
   6   6   6      380.09      389.02     15.89 o 
   7   6   6       22.51       26.61      7.19 o 
   8   6   6      279.90      273.09     23.29 o 
   9   6   6      947.46     1023.05     49.62 o 
  -7   7   6        5.62        3.08      8.35 o 
  -6   7   6        9.82        0.09      4.43 o 
  -5   7   6      707.60      689.51    100.48 o 
  -4   7   6      814.79      777.36     24.07 o 
  -3   7   6     1057.25     1133.93     33.07 o 
  -2   7   6       19.57       10.79      4.35 o 
  -1   7   6       36.40       32.26      3.47 o 
   0   7   6     2427.04     2436.66     37.20 o 
   1   7   6      950.23     1030.03     23.06 o 
   2   7   6     2842.85     2782.91     57.76 o 
   3   7   6      456.94      466.63     17.53 o 
   4   7   6        0.21        0.07      3.13 o 
   5   7   6     1269.45     1219.92     36.72 o 
   6   7   6      678.36      678.93     35.20 o 
   7   7   6     1341.42     1292.42     52.81 o 
   8   7   6        8.57        8.82      5.40 o 
  -7   8   6      243.63      238.37     24.76 o 
  -6   8   6        0.03       -2.55      3.95 o 
  -5   8   6      329.94      358.37     37.73 o 
  -4   8   6      740.10      685.81     25.05 o 
  -3   8   6     1034.70     1059.27     28.24 o 
  -2   8   6      151.38      159.59      8.28 o 
  -1   8   6       10.08       12.21      2.72 o 
   0   8   6      926.56      887.75     20.10 o 
   1   8   6      674.18      700.52     19.54 o 
   2   8   6     3063.68     3203.44     52.16 o 
   3   8   6      442.09      475.33     19.30 o 
   4   8   6      226.27      211.27     12.94 o 
   5   8   6      791.54      803.05     28.34 o 
   6   8   6      858.70      807.72     30.24 o 
   7   8   6     1628.16     1623.43     61.93 o 
   8   8   6       67.30       68.49     12.11 o 
  -6   9   6       11.82       11.37      6.16 o 
  -5   9   6      218.99      242.30     23.85 o 
  -4   9   6       20.04       13.30     12.92 o 
  -3   9   6        7.87        6.21      3.12 o 
  -2   9   6       63.62       52.80      8.41 o 
  -1   9   6      795.95      818.19     22.85 o 
   0   9   6      346.43      370.99     14.95 o 
   1   9   6       15.56       12.03      2.94 o 
   2   9   6      192.67      193.46     11.69 o 
   3   9   6      289.13      300.10     15.67 o 
   4   9   6      767.33      715.07     26.43 o 
   5   9   6        7.25       14.84      4.29 o 
   6   9   6       71.38       67.20      8.54 o 
   7   9   6      274.58      280.66     24.97 o 
  -5  10   6      639.73      662.32     40.63 o 
  -4  10   6       77.69       59.31     11.39 o 
  -3  10   6       53.48       48.96      8.24 o 
  -2  10   6      168.60      137.92     10.46 o 
  -1  10   6      767.04      791.99     28.53 o 
   0  10   6     1084.49     1126.04     30.04 o 
   1  10   6      204.52      183.18     10.85 o 
   2  10   6        1.44        3.57      2.91 o 
   3  10   6      388.24      385.67     19.03 o 
   4  10   6      976.03      947.50     32.40 o 
   5  10   6      344.48      347.99     26.60 o 
   6  10   6      182.29      197.97     20.61 o 
  -4  11   6      236.12      198.90     17.26 o 
  -3  11   6      340.59      340.16     21.65 o 
  -2  11   6        8.19        8.37      3.86 o 
  -1  11   6        2.97       -1.30      4.08 o 
   0  11   6      221.50      194.04     12.11 o 
   1  11   6       61.25       45.84      8.84 o 
   2  11   6      611.62      591.67     25.24 o 
   3  11   6       13.93       10.12      5.20 o 
   4  11   6        0.08        3.76      4.67 o 
   5  11   6       55.61       54.02     10.61 o 
  -2  12   6       48.53       47.78     10.26 o 
  -1  12   6       40.45       43.33      9.72 o 
   0  12   6      204.72      176.07     26.44 o 
   1  12   6      234.30      208.98     20.75 o 
   2  12   6      914.89      898.92     45.17 o 
   3  12   6      228.70      224.75     22.51 o 
  -1  -9   7      413.26      456.73     27.07 o 
   0  -9   7      424.72      389.34     46.07 o 
   1  -9   7       31.51       38.51     10.07 o 
   2  -9   7       86.07       81.20     14.10 o 
  -4  -8   7      485.14      517.94     48.36 o 
  -3  -8   7       22.10       15.86      4.97 o 
  -2  -8   7       29.07       25.89      6.47 o 
  -1  -8   7      167.87      190.81     20.88 o 
   0  -8   7      571.32      632.55     42.55 o 
   1  -8   7      387.03      415.38     29.74 o 
   2  -8   7       10.87       -2.15      4.72 o 
   3  -8   7       10.59        4.58     11.08 o 
   4  -8   7      269.67      274.19     25.76 o 
  -5  -7   7       17.39       17.81      6.41 o 
  -4  -7   7      812.88      817.20     33.89 o 
  -3  -7   7       82.71       87.68     10.91 o 
  -2  -7   7      361.49      367.37     21.95 o 
  -1  -7   7       77.60       83.19     10.31 o 
   0  -7   7      218.85      184.11     15.30 o 
   1  -7   7      836.14      776.33     84.89 o 
   2  -7   7      182.94      188.20     19.06 o 
   3  -7   7      287.53      332.61     31.60 o 
   4  -7   7      176.02      174.75     19.41 o 
   5  -7   7       78.20       93.10     14.50 o 
  -6  -6   7       82.94       75.93     12.87 o 
  -5  -6   7       84.14      102.25     14.55 o 
  -4  -6   7      326.50      312.09     19.38 o 
  -3  -6   7      221.00      260.19     17.55 o 
  -2  -6   7      613.67      656.33     28.53 o 
  -1  -6   7       91.62      117.39     11.83 o 
   0  -6   7      173.72      162.22     13.61 o 
   1  -6   7      680.47      678.22     36.83 o 
   2  -6   7      331.13      366.75     25.43 o 
   3  -6   7     1654.34     1677.29     79.04 o 
   4  -6   7        3.03        4.64      4.02 o 
   5  -6   7        1.25        0.66      8.63 o 
   6  -6   7      384.91      427.62     32.11 o 
  -7  -5   7       55.90       47.55      9.39 o 
  -6  -5   7      179.37      211.16     12.97 o 
  -5  -5   7      901.01      876.32     22.89 o 
  -4  -5   7       30.27       18.27      3.23 o 
  -3  -5   7      528.68      517.51     15.54 o 
  -2  -5   7     1096.98     1048.52     27.11 o 
  -1  -5   7      469.63      432.53     21.27 o 
   0  -5   7      224.73      238.31     15.42 o 
   1  -5   7       76.18       61.93      8.08 o 
   2  -5   7       53.10       35.02      7.50 o 
   3  -5   7     2190.73     2180.19     67.84 o 
   4  -5   7      669.47      553.20     43.10 o 
   5  -5   7      375.38      373.44     27.17 o 
   6  -5   7       76.99       75.60     10.73 o 
   7  -5   7       41.21       44.55      8.77 o 
  -7  -4   7       30.50       24.25      4.61 o 
  -6  -4   7       74.27       63.10      7.94 o 
  -5  -4   7       61.04       79.05      6.98 o 
  -4  -4   7      799.60      820.11     32.64 o 
  -3  -4   7      213.36      219.23      8.58 o 
  -2  -4   7       63.08       47.77      4.41 o 
  -1  -4   7     2505.90     2533.60     62.29 o 
   0  -4   7     1029.60     1055.40     23.78 o 
   1  -4   7       87.06       84.00      8.85 o 
   2  -4   7       85.72       61.02      7.46 o 
   3  -4   7      276.72      234.04     17.32 o 
   4  -4   7      320.84      309.82     12.97 o 
   5  -4   7     1564.44     1584.37     62.24 o 
   6  -4   7      420.39      376.02     17.69 o 
   7  -4   7        4.37       13.87      4.46 o 
   8  -4   7      915.06      889.26     38.41 o 
  -8  -3   7      227.29      222.91     17.87 o 
  -7  -3   7      163.25      149.26     14.71 o 
  -6  -3   7      181.33      209.18     12.26 o 
  -5  -3   7       51.41       48.92      5.80 o 
  -4  -3   7      697.42      652.73     16.31 o 
  -3  -3   7      154.88      130.77      6.15 o 
  -2  -3   7     1711.01     1591.04     28.56 o 
  -1  -3   7       66.86       68.94      5.87 o 
   0  -3   7     1034.34     1005.37     23.39 o 
   1  -3   7     1344.21     1256.12     32.56 o 
   2  -3   7      430.80      362.35     17.55 o 
   3  -3   7       25.71       25.53      3.16 o 
   4  -3   7       35.12       32.22      2.96 o 
   5  -3   7      127.95      124.40      9.01 o 
   6  -3   7     1235.47     1326.48     35.40 o 
   7  -3   7     1120.93     1239.44     39.51 o 
   8  -3   7       23.30       17.93      4.83 o 
  -8  -2   7      323.40      329.30     21.08 o 
  -7  -2   7      681.79      663.36     28.91 o 
  -6  -2   7       54.00       75.83      7.22 o 
  -5  -2   7       12.74       18.26      3.33 o 
  -4  -2   7     1657.40     1622.77     30.70 o 
  -3  -2   7      202.81      228.18      8.94 o 
  -2  -2   7     2616.33     2588.88     40.47 o 
  -1  -2   7      483.84      478.99     11.39 o 
   0  -2   7       19.49       12.65      2.21 o 
   1  -2   7     2062.86     2129.80     40.32 o 
   2  -2   7     2262.49     2233.62     30.16 o 
   3  -2   7     3074.92     3091.04     55.47 o 
   4  -2   7       55.39       52.87      4.30 o 
   5  -2   7        9.99        9.57      2.09 o 
   6  -2   7      592.20      596.41     23.67 o 
   7  -2   7     1282.88     1225.44     37.80 o 
   8  -2   7      649.97      574.53     27.27 o 
   9  -2   7      202.94      170.01     15.21 o 
  -8  -1   7       90.05      122.89     20.19 o 
  -7  -1   7      352.91      402.85     32.18 o 
  -6  -1   7      464.07      474.75     20.38 o 
  -5  -1   7      324.75      281.97     11.60 o 
  -4  -1   7      645.44      646.18     19.89 o 
  -3  -1   7       45.58       42.09      3.32 o 
  -2  -1   7     2160.71     2025.03     52.82 o 
  -1  -1   7     1248.41     1176.62     19.57 o 
   0  -1   7      946.19      824.94     25.25 o 
   1  -1   7      180.19      171.82      6.31 o 
   2  -1   7      390.79      442.82     12.04 o 
   3  -1   7     5374.14     5426.74    105.42 o 
   4  -1   7      341.55      361.93     10.77 o 
   5  -1   7     1792.52     1961.99     37.56 o 
   6  -1   7       12.13       11.89      2.46 o 
   7  -1   7      325.47      356.23     19.65 o 
   8  -1   7     1107.57     1153.94     45.27 o 
   9  -1   7      720.64      711.39     31.45 o 
  -8   0   7        4.94        4.64     10.02 o 
  -7   0   7        2.25       -1.02      3.74 o 
  -6   0   7      393.03      399.50     20.49 o 
  -5   0   7      955.69      963.67     22.74 o 
  -4   0   7       49.96       65.44      4.25 o 
  -3   0   7       17.34       13.62      1.96 o 
  -2   0   7      530.01      453.96     15.15 o 
  -1   0   7      430.48      428.09      9.34 o 
   0   0   7     1818.19     1846.11     31.78 o 
   1   0   7     1519.30     1570.98     19.99 o 
   2   0   7      329.84      352.32      8.48 o 
   3   0   7     4737.62     4955.62     67.01 o 
   4   0   7      764.93      751.00     20.87 o 
   5   0   7     3362.14     3411.34     51.11 o 
   6   0   7      188.73      183.40     10.70 o 
   7   0   7       35.91       56.04      7.86 o 
   8   0   7      434.73      418.99     22.24 o 
   9   0   7      614.34      521.45     33.06 o 
  -8   1   7      118.07      124.18     16.84 o 
  -7   1   7      356.75      343.29     26.98 o 
  -6   1   7       23.65       32.89      8.55 o 
  -5   1   7      476.58      455.52     26.95 o 
  -4   1   7     1317.28     1226.17     37.89 o 
  -3   1   7      641.41      501.96     28.63 o 
  -2   1   7      639.31      576.45     14.50 o 
  -1   1   7        8.87        7.05      1.50 o 
   0   1   7      173.27      128.28      5.05 o 
   1   1   7     1628.35     1744.24     30.40 o 
   2   1   7     5827.94     6160.89     59.07 o 
   3   1   7      139.13      154.31      5.51 o 
   4   1   7       27.30       20.74      2.64 o 
   5   1   7     2577.59     2781.46     60.23 o 
   6   1   7      197.85      216.73     16.35 o 
   7   1   7      306.35      362.02     19.27 o 
   8   1   7       62.72       80.46      9.27 o 
   9   1   7      162.67      149.98     17.59 o 
  -8   2   7       94.56      119.86     17.22 o 
  -7   2   7      679.64      699.15     50.04 o 
  -6   2   7       90.20      100.54     20.43 o 
  -5   2   7       10.26        7.54      3.47 o 
  -4   2   7     1337.44     1395.40     47.78 o 
  -3   2   7     1437.74     1411.04     31.77 o 
  -2   2   7     5537.35     5258.84    162.92 o 
  -1   2   7      219.12      241.90      7.19 o 
   0   2   7        9.11       11.19      1.52 o 
   1   2   7     1687.48     1763.23     25.98 o 
   2   2   7     5931.50     6416.60     61.01 o 
   3   2   7     3473.59     3551.06     67.60 o 
   4   2   7      717.83      753.25     18.48 o 
   5   2   7      234.87      242.76     11.35 o 
   6   2   7      525.40      506.13     17.98 o 
   7   2   7      810.15      812.54     29.55 o 
   8   2   7      387.32      374.80     20.13 o 
   9   2   7     1134.55     1142.05     50.71 o 
  -8   3   7        2.18        8.03      6.70 o 
  -7   3   7      374.89      408.45     31.28 o 
  -6   3   7      233.57      232.30     28.36 o 
  -5   3   7      356.34      378.93     26.12 o 
  -4   3   7       21.30       36.33      5.15 o 
  -3   3   7       50.71       55.09      5.76 o 
  -2   3   7     5405.77     5322.69    187.83 o 
  -1   3   7      469.33      475.71     11.48 o 
   0   3   7     1164.46     1047.81     18.16 o 
   1   3   7        4.46        2.17      1.12 o 
   2   3   7      724.59      810.55     16.81 o 
   3   3   7     2116.85     2223.57     48.74 o 
   4   3   7     1086.54     1184.14     23.04 o 
   5   3   7     2113.90     2105.62     45.38 o 
   6   3   7       26.12       21.97      4.34 o 
   7   3   7       93.62       89.57      9.27 o 
   8   3   7      640.10      581.77     33.37 o 
   9   3   7     1874.14     1849.65     67.52 o 
  -8   4   7      111.88      135.93     18.88 o 
  -7   4   7       23.08       17.88      8.89 o 
  -6   4   7      371.64      335.09     26.58 o 
  -5   4   7     1326.03     1356.52     58.61 o 
  -4   4   7      341.70      415.76     26.24 o 
  -3   4   7      208.51      266.86     16.20 o 
  -2   4   7     1581.67     1555.64     29.13 o 
  -1   4   7      500.22      547.20     11.70 o 
   0   4   7     4420.42     4636.73     50.61 o 
   1   4   7     1066.18     1090.45     21.64 o 
   2   4   7       78.22       73.64      7.61 o 
   3   4   7     1465.90     1548.45     22.47 o 
   4   4   7      717.63      751.16     21.53 o 
   5   4   7     3809.48     3930.69     75.64 o 
   6   4   7      384.91      392.93     19.47 o 
   7   4   7      251.13      252.94     20.65 o 
   8   4   7      450.11      411.16     28.01 o 
   9   4   7     1208.62     1191.23     52.93 o 
  -8   5   7      158.50      159.75     20.43 o 
  -7   5   7      276.65      293.11     26.96 o 
  -6   5   7       34.88       38.01     12.70 o 
  -5   5   7      649.39      716.81     38.24 o 
  -4   5   7      472.71      484.36     71.08 o 
  -3   5   7      929.71      884.52     29.32 o 
  -2   5   7       21.71       21.47      1.96 o 
  -1   5   7      157.57      139.50      6.12 o 
   0   5   7      474.25      459.70     12.35 o 
   1   5   7     1294.28     1279.18     24.14 o 
   2   5   7     2116.41     2182.34     41.64 o 
   3   5   7        0.12        0.45      0.96 o 
   4   5   7      288.49      289.96      9.73 o 
   5   5   7     1380.69     1448.33     26.79 o 
   6   5   7      243.85      240.06     14.65 o 
   7   5   7     1148.54     1182.89     48.47 o 
   8   5   7       13.85       11.05      6.93 o 
   9   5   7       16.97       10.20      5.60 o 
  -7   6   7      733.28      851.87     47.65 o 
  -6   6   7       54.64       70.38     30.48 o 
  -5   6   7        7.19        9.14      5.00 o 
  -4   6   7      334.95      286.57     26.28 o 
  -3   6   7     1348.27     1331.40     41.72 o 
  -2   6   7     1581.49     1639.87     32.13 o 
  -1   6   7      636.93      716.30     17.69 o 
   0   6   7        0.80        1.67      1.55 o 
   1   6   7     1072.94     1025.05     28.96 o 
   2   6   7     2472.20     2595.67     52.68 o 
   3   6   7      496.53      548.76     29.75 o 
   4   6   7     1502.58     1532.91     36.61 o 
   5   6   7       78.33       93.78      8.67 o 
   6   6   7      197.89      188.86     19.05 o 
   7   6   7     1737.47     1645.83     60.50 o 
   8   6   7      503.25      487.84     32.32 o 
   9   6   7      403.89      386.43     29.98 o 
  -7   7   7      564.05      621.36     41.02 o 
  -6   7   7      161.65      195.26     39.28 o 
  -5   7   7      261.93      264.12     24.30 o 
  -4   7   7        5.03       13.82      6.56 o 
  -3   7   7       55.41       68.05      5.54 o 
  -2   7   7      650.40      720.68     19.24 o 
  -1   7   7      352.65      383.87     14.94 o 
   0   7   7     1719.98     1662.58     47.53 o 
   1   7   7       23.32       21.92      2.79 o 
   2   7   7       98.35      115.19      5.90 o 
   3   7   7      257.09      274.88     12.07 o 
   4   7   7     1906.84     1877.20     42.82 o 
   5   7   7      131.26      118.17     18.44 o 
   6   7   7        4.67        9.40      5.65 o 
   7   7   7      129.28      129.30     15.81 o 
   8   7   7      359.25      350.52     27.71 o 
  -6   8   7      254.18      287.56     27.04 o 
  -5   8   7      844.80      836.49     45.27 o 
  -4   8   7      150.96      158.36     18.45 o 
  -3   8   7       76.41       93.06      8.51 o 
  -2   8   7      631.16      637.26     23.13 o 
  -1   8   7      324.04      363.67     11.16 o 
   0   8   7     1971.05     2015.17     49.82 o 
   1   8   7      585.05      593.92     19.47 o 
   2   8   7      446.43      456.56     14.11 o 
   3   8   7      311.39      323.54     27.71 o 
   4   8   7     1608.38     1562.17     39.39 o 
   5   8   7     1415.68     1418.51     39.01 o 
   6   8   7      241.94      253.16     15.78 o 
   7   8   7        5.54       15.04      7.41 o 
   8   8   7      164.84      181.31     20.12 o 
  -6   9   7        0.02       -4.97      4.97 o 
  -5   9   7       12.15       10.30     10.14 o 
  -4   9   7       58.06       43.09     10.15 o 
  -3   9   7      519.29      481.08     21.94 o 
  -2   9   7        1.88        3.43      2.74 o 
  -1   9   7       95.85      102.75      9.08 o 
   0   9   7      561.23      565.18     19.07 o 
   1   9   7      152.19      169.95      9.41 o 
   2   9   7      383.75      371.62     13.59 o 
   3   9   7        1.88        1.13      2.28 o 
   4   9   7        2.68       -0.94      2.02 o 
   5   9   7      491.80      469.70     30.42 o 
   6   9   7       69.07       60.91     11.50 o 
   7   9   7      416.42      394.79     29.92 o 
  -5  10   7       45.30       57.85     11.82 o 
  -4  10   7       21.10        9.11      8.52 o 
  -3  10   7      720.30      682.00     39.95 o 
  -2  10   7      366.00      368.84     16.98 o 
  -1  10   7      559.38      605.36     24.18 o 
   0  10   7       53.15       42.04      5.34 o 
   1  10   7      355.43      327.46     14.31 o 
   2  10   7      813.43      804.61     31.96 o 
   3  10   7      276.83      279.24     22.69 o 
   4  10   7      594.93      551.99     38.09 o 
   5  10   7      332.06      322.59     25.94 o 
   6  10   7      182.59      198.10     20.97 o 
  -3  11   7       46.14       36.27     13.24 o 
  -2  11   7       48.97       37.03      8.94 o 
  -1  11   7      348.49      369.58     49.55 o 
   0  11   7       19.60       16.98      5.21 o 
   1  11   7       14.95       17.05      5.47 o 
   2  11   7       15.33       19.07     11.02 o 
   3  11   7       40.60       28.07      7.87 o 
   4  11   7      140.33      141.70     18.90 o 
   5  11   7       39.22       33.51      9.48 o 
  -1  12   7      107.80       94.43     17.87 o 
   0  12   7      702.40      764.72     55.32 o 
   1  12   7      498.67      506.11     32.76 o 
   2  12   7       47.55       36.26     10.08 o 
   3  12   7      188.85      173.17     19.52 o 
  -2  -8   8      254.57      305.79     21.79 o 
  -1  -8   8      104.88      114.11     13.92 o 
   0  -8   8      201.36      245.40     19.67 o 
   1  -8   8      179.23      191.21     17.20 o 
   2  -8   8       46.69       58.20      9.74 o 
   3  -8   8      316.99      423.11     31.69 o 
  -4  -7   8      135.88      120.85     16.31 o 
  -3  -7   8      153.83      181.66     16.00 o 
  -2  -7   8      210.61      207.06     17.13 o 
  -1  -7   8      564.44      566.57     28.49 o 
   0  -7   8      788.86      740.72     38.94 o 
   1  -7   8       25.69       32.79      6.57 o 
   2  -7   8       23.85       14.36      5.22 o 
   3  -7   8      530.53      559.73     29.43 o 
   4  -7   8      407.90      434.81     26.61 o 
  -5  -6   8       86.80       96.32     27.10 o 
  -4  -6   8      542.15      618.93     28.73 o 
  -3  -6   8        1.95        8.68      4.71 o 
  -2  -6   8        7.42        3.85      3.88 o 
  -1  -6   8      440.12      449.13     24.05 o 
   0  -6   8      349.41      404.11     25.90 o 
   1  -6   8      786.85      835.53     37.78 o 
   2  -6   8      140.73      172.05     14.88 o 
   3  -6   8       39.40       39.77      7.80 o 
   4  -6   8      612.29      619.01     30.56 o 
   5  -6   8      635.18      675.59     33.19 o 
   6  -6   8      255.13      267.11     21.29 o 
  -6  -5   8        3.71        7.90      3.87 o 
  -5  -5   8        8.29       16.28      5.24 o 
  -4  -5   8     1146.57     1129.82     39.07 o 
  -3  -5   8      132.86      126.30      9.62 o 
  -2  -5   8      142.50      136.01      9.55 o 
  -1  -5   8       68.17       67.38      8.85 o 
   0  -5   8       29.68       37.10      6.56 o 
   1  -5   8     1642.19     1669.34     47.51 o 
   2  -5   8      385.32      374.66     20.82 o 
   3  -5   8      375.67      364.44     27.22 o 
   4  -5   8      192.83      177.56     15.12 o 
   5  -5   8      354.40      376.18     23.28 o 
   6  -5   8      522.38      562.97     30.23 o 
   7  -5   8      444.71      511.55     29.62 o 
  -7  -4   8      196.40      209.26     29.20 o 
  -6  -4   8      200.94      189.43     13.39 o 
  -5  -4   8      445.39      454.52     22.76 o 
  -4  -4   8      337.93      286.51     12.06 o 
  -3  -4   8      599.69      527.97     25.57 o 
  -2  -4   8      744.60      788.42     29.75 o 
  -1  -4   8       12.87       26.51      6.38 o 
   0  -4   8      241.84      243.58     12.69 o 
   1  -4   8      339.33      337.77     18.52 o 
   2  -4   8       16.36       16.70      4.71 o 
   3  -4   8     2754.12     2746.42     75.84 o 
   4  -4   8      386.42      380.60     21.33 o 
   5  -4   8        0.28       -2.17      3.58 o 
   6  -4   8      583.67      580.19     29.17 o 
   7  -4   8      312.64      320.89     22.28 o 
  -7  -3   8      124.95      158.28     13.77 o 
  -6  -3   8      373.62      407.02     17.70 o 
  -5  -3   8      647.19      583.94     25.37 o 
  -4  -3   8      177.59      162.43      8.82 o 
  -3  -3   8       66.26       80.27      5.25 o 
  -2  -3   8     1987.28     1887.29     63.89 o 
  -1  -3   8     1631.99     1606.29     34.39 o 
   0  -3   8      535.88      468.39     15.67 o 
   1  -3   8      133.26      134.74      7.03 o 
   2  -3   8      414.93      392.00     19.36 o 
   3  -3   8     1005.44      946.12     36.11 o 
   4  -3   8     1215.38     1227.79     28.89 o 
   5  -3   8     2185.79     2288.87     46.47 o 
   6  -3   8        3.44        6.55      4.96 o 
   7  -3   8      168.56      158.82     13.10 o 
   8  -3   8     1038.22     1074.87     58.38 o 
  -7  -2   8       12.05        4.76      3.13 o 
  -6  -2   8      380.24      336.19     15.62 o 
  -5  -2   8      158.93      144.89     11.49 o 
  -4  -2   8      718.26      748.38     19.89 o 
  -3  -2   8      111.59      121.68      6.86 o 
  -2  -2   8        4.87        0.37      1.73 o 
  -1  -2   8     1247.46     1122.54     48.86 o 
   0  -2   8     2969.69     2894.67     58.29 o 
   1  -2   8      784.28      793.20     20.47 o 
   2  -2   8      276.48      284.23     11.10 o 
   3  -2   8      317.97      326.31     14.73 o 
   4  -2   8      335.31      369.93     11.57 o 
   5  -2   8     2214.18     2222.66     48.11 o 
   6  -2   8      987.06      988.17     31.91 o 
   7  -2   8      422.92      404.09     18.81 o 
   8  -2   8      607.85      671.26     34.58 o 
  -8  -1   8      166.77      172.60     23.84 o 
  -7  -1   8      229.02      219.45     22.22 o 
  -6  -1   8       78.21       82.13      8.28 o 
  -5  -1   8       60.20       67.98      7.27 o 
  -4  -1   8     1379.69     1335.15     36.72 o 
  -3  -1   8      148.31      144.19      7.54 o 
  -2  -1   8      799.51      695.64     16.59 o 
  -1  -1   8        1.16        1.24      1.16 o 
   0  -1   8      581.02      515.66     17.48 o 
   1  -1   8     2076.15     2074.42     33.65 o 
   2  -1   8     1317.44     1356.30     36.01 o 
   3  -1   8      583.37      604.91     17.79 o 
   4  -1   8       14.72       14.76      2.54 o 
   5  -1   8      386.03      412.99     14.79 o 
   6  -1   8      506.89      546.03     20.38 o 
   7  -1   8     1477.64     1570.77     59.66 o 
   8  -1   8       60.23       60.33      8.82 o 
   9  -1   8       71.59       65.59     10.63 o 
  -8   0   8      116.23      126.61     17.46 o 
  -7   0   8      532.17      565.54     35.66 o 
  -6   0   8      153.76      155.12     23.99 o 
  -5   0   8      150.66      171.20      9.31 o 
  -4   0   8      919.58      831.97     24.21 o 
  -3   0   8      137.57      132.18      5.93 o 
  -2   0   8     2821.22     2621.76     36.70 o 
  -1   0   8      905.21      925.47     15.52 o 
   0   0   8      298.79      307.50      8.43 o 
   1   0   8      974.91      920.04     16.48 o 
   2   0   8     1475.59     1480.64     21.83 o 
   3   0   8     4708.18     4777.91     58.55 o 
   4   0   8      470.28      463.70     16.27 o 
   5   0   8      233.79      233.30     10.29 o 
   6   0   8      220.35      221.46     12.53 o 
   7   0   8     1623.20     1538.42     44.96 o 
   8   0   8      908.90      847.50     33.19 o 
   9   0   8      686.69      624.81     31.68 o 
  -8   1   8       33.03       58.43     16.66 o 
  -7   1   8      371.01      424.61     30.99 o 
  -6   1   8      341.39      364.69     33.06 o 
  -5   1   8      665.10      684.88     26.97 o 
  -4   1   8        0.08       -0.70      2.12 o 
  -3   1   8        7.04        1.21      1.20 o 
  -2   1   8     1818.12     1809.96     37.87 o 
  -1   1   8     1142.03     1159.08     20.29 o 
   0   1   8     2603.46     2699.07     43.40 o 
   1   1   8       50.03       43.57      3.02 o 
   2   1   8       82.83       92.67      4.21 o 
   3   1   8     5169.10     5353.67     58.58 o 
   4   1   8      466.22      510.49     12.84 o 
   5   1   8      965.38     1111.77     24.91 o 
   6   1   8        0.99        7.34      3.18 o 
   7   1   8       29.95       38.03      6.50 o 
   8   1   8      663.10      655.16     28.61 o 
   9   1   8      998.40     1009.01     82.64 o 
  -8   2   8       28.26       21.57      7.45 o 
  -7   2   8       20.85       16.04     10.34 o 
  -6   2   8      218.56      236.07     21.82 o 
  -5   2   8      716.95      764.66     38.55 o 
  -4   2   8      729.73      697.01     51.32 o 
  -3   2   8      722.72      659.94     24.24 o 
  -2   2   8       21.67       17.21      2.05 o 
  -1   2   8      757.63      778.76     16.89 o 
   0   2   8     3820.80     3943.45     74.02 o 
   1   2   8      920.69      978.49     19.84 o 
   2   2   8     1078.21     1193.57     17.28 o 
   3   2   8     1015.33     1143.31     18.73 o 
   4   2   8      177.73      186.93      7.80 o 
   5   2   8     1423.44     1420.21     32.99 o 
   6   2   8      227.97      240.39     12.34 o 
   7   2   8      684.01      684.46     27.81 o 
   8   2   8      101.16      115.87     11.54 o 
   9   2   8      202.81      174.51     19.17 o 
  -8   3   8       81.91      112.79     17.09 o 
  -7   3   8      275.62      312.01     27.54 o 
  -6   3   8        1.24       -6.41      6.41 o 
  -5   3   8      205.72      231.11     21.01 o 
  -4   3   8     1229.17     1209.21     79.21 o 
  -3   3   8     1084.47     1088.40     70.00 o 
  -2   3   8     1378.71     1186.64     47.10 o 
  -1   3   8        4.12        5.75      1.77 o 
   0   3   8      841.36      850.62     15.77 o 
   1   3   8      718.64      795.26     16.65 o 
   2   3   8     2280.63     2384.82     35.26 o 
   3   3   8      109.77      108.76      5.35 o 
   4   3   8      842.82      849.37     19.35 o 
   5   3   8        3.50        2.09      1.80 o 
   6   3   8      565.80      575.17     19.77 o 
   7   3   8     2429.73     2458.11     83.20 o 
   8   3   8       36.44       41.28      6.92 o 
   9   3   8       89.38       95.44     14.06 o 
  -8   4   8       81.53       64.41     17.09 o 
  -7   4   8      663.09      693.76     42.57 o 
  -6   4   8      123.16      112.27     21.55 o 
  -5   4   8       61.01       70.09     11.65 o 
  -4   4   8      484.85      467.27     29.10 o 
  -3   4   8      587.80      626.90     35.42 o 
  -2   4   8     3471.29     3476.87     54.04 o 
  -1   4   8      760.63      822.30     15.44 o 
   0   4   8      114.57      141.56      6.48 o 
   1   4   8      866.86      927.42     18.74 o 
   2   4   8     2650.80     2852.82     65.55 o 
   3   4   8     1833.24     1907.53     41.87 o 
   4   4   8     2040.28     2017.97     36.59 o 
   5   4   8      537.01      539.11     16.74 o 
   6   4   8      393.62      379.66     29.90 o 
   7   4   8     2536.99     2548.75     77.35 o 
   8   4   8      683.27      623.59     35.74 o 
   9   4   8     1001.51      943.58     60.43 o 
  -7   5   8      486.61      521.89     37.10 o 
  -6   5   8      234.41      245.35     24.24 o 
  -5   5   8      289.18      310.61     25.64 o 
  -4   5   8       82.51      101.79     14.46 o 
  -3   5   8       79.92       73.52      8.04 o 
  -2   5   8      720.40      751.92     22.15 o 
  -1   5   8      426.91      454.97     11.20 o 
   0   5   8     1305.66     1247.30     28.45 o 
   1   5   8       48.07       54.06      5.38 o 
   2   5   8      305.47      338.02     13.97 o 
   3   5   8     1035.88     1023.99     29.64 o 
   4   5   8      486.19      529.15     14.63 o 
   5   5   8      838.43      867.33     21.67 o 
   6   5   8       50.18       40.85     10.81 o 
   7   5   8      339.89      333.86     24.82 o 
   8   5   8      388.55      372.42     27.95 o 
   9   5   8      979.38      930.41     47.43 o 
  -7   6   8        2.11        6.47      7.58 o 
  -6   6   8       84.69       85.62     14.36 o 
  -5   6   8      718.82      734.99     43.87 o 
  -4   6   8      197.83      210.00     21.76 o 
  -3   6   8      987.55      994.08     29.77 o 
  -2   6   8        3.07        2.61      1.16 o 
  -1   6   8      107.72      100.22      5.77 o 
   0   6   8     1352.54     1452.39     47.75 o 
   1   6   8      446.85      470.50     14.77 o 
   2   6   8     1191.51     1252.12     33.12 o 
   3   6   8      179.80      172.09     15.71 o 
   4   6   8       37.46       49.21      3.14 o 
   5   6   8     1250.66     1299.26     34.09 o 
   6   6   8      318.46      303.34     22.99 o 
   7   6   8      245.17      237.42     34.34 o 
   8   6   8       71.04       66.67     11.68 o 
  -7   7   8      112.74      122.36     18.69 o 
  -6   7   8        1.82       -2.32      5.05 o 
  -5   7   8       91.31      113.91     16.43 o 
  -4   7   8      206.46      201.01     20.73 o 
  -3   7   8     1255.10     1281.49     37.62 o 
  -2   7   8      196.36      190.65     10.10 o 
  -1   7   8       31.01       35.29      5.55 o 
   0   7   8      100.13      107.73      8.11 o 
   1   7   8      336.15      357.18     17.17 o 
   2   7   8     1932.80     1932.75     45.34 o 
   3   7   8       38.16       28.42      6.63 o 
   4   7   8      332.07      313.89     10.20 o 
   5   7   8      853.47      840.63     26.67 o 
   6   7   8      293.81      281.11     23.07 o 
   7   7   8      476.19      477.94     31.44 o 
   8   7   8       11.54        6.43      4.85 o 
  -6   8   8       51.93       64.17     12.85 o 
  -5   8   8        6.11       10.47     11.71 o 
  -4   8   8      142.81      122.14     16.87 o 
  -3   8   8      446.03      463.90     31.45 o 
  -2   8   8      784.61      842.83     40.04 o 
  -1   8   8      550.14      595.79     15.99 o 
   0   8   8      136.97      123.03     10.48 o 
   1   8   8      215.33      189.78     12.81 o 
   2   8   8     2200.17     2194.53     50.24 o 
   3   8   8      756.48      754.06     22.67 o 
   4   8   8     1133.99     1151.45     51.64 o 
   5   8   8       73.95       75.37     12.20 o 
   6   8   8      174.59      178.79     19.04 o 
   7   8   8      704.19      716.68     40.11 o 
  -5   9   8      111.78      123.57     18.07 o 
  -4   9   8       13.47        0.14     14.59 o 
  -3   9   8        0.14       10.59      6.69 o 
  -2   9   8      190.05      199.08     13.75 o 
  -1   9   8      109.75      130.98     13.29 o 
   0   9   8      298.16      305.66     17.48 o 
   1   9   8       24.30       30.98      4.85 o 
   2   9   8      389.88      349.96     17.27 o 
   3   9   8      438.58      375.34     32.86 o 
   4   9   8      402.28      377.69     26.90 o 
   5   9   8       10.96       16.26     11.00 o 
   6   9   8        0.29        3.82      6.95 o 
   7   9   8       53.16       37.66      9.33 o 
  -4  10   8      163.92      162.01     20.27 o 
  -3  10   8      452.55      442.01     32.43 o 
  -2  10   8       94.79       74.37     12.53 o 
  -1  10   8       32.45       25.36      5.98 o 
   0  10   8      388.54      411.41     18.42 o 
   1  10   8      389.36      357.57     19.19 o 
   2  10   8      253.28      244.03     21.22 o 
   3  10   8       22.57       28.23      9.79 o 
   4  10   8      156.59      169.81     18.46 o 
   5  10   8     1079.15     1078.80     50.51 o 
   6  10   8      431.19      431.86     31.75 o 
  -3  11   8      358.45      318.61     28.32 o 
  -2  11   8        6.86       -0.20     12.80 o 
  -1  11   8        0.11        7.15      4.13 o 
   0  11   8      411.53      419.29     22.48 o 
   1  11   8       87.52       84.67     12.94 o 
   2  11   8       67.39       46.14      9.61 o 
   3  11   8        8.08        3.66      4.08 o 
   4  11   8        3.90       15.26      7.85 o 
   5  11   8      509.17      478.11     33.54 o 
   0  12   8       24.90       41.04     13.02 o 
   1  12   8       65.81       83.36     13.40 o 
   2  12   8      488.58      409.78     50.58 o 
  -3  -7   9      239.87      242.84     22.11 o 
  -2  -7   9      517.69      591.90     30.54 o 
  -1  -7   9       28.52       27.83      6.54 o 
   0  -7   9        0.34        2.34      3.21 o 
   1  -7   9     1307.47     1377.16     48.21 o 
   2  -7   9      293.67      346.67     25.12 o 
   3  -7   9      307.60      311.92     22.47 o 
  -4  -6   9      113.47      109.20     15.76 o 
  -3  -6   9      172.68      138.68     15.62 o 
  -2  -6   9      190.10      178.79     15.75 o 
  -1  -6   9      174.60      193.99     16.33 o 
   0  -6   9      412.95      490.88     34.83 o 
   1  -6   9      177.03      144.40     14.06 o 
   2  -6   9      170.79      162.89     15.22 o 
   3  -6   9      968.55     1068.59     41.12 o 
   4  -6   9      133.18      107.11     14.35 o 
   5  -6   9      193.59      175.53     17.00 o 
  -5  -5   9      368.16      398.64     27.99 o 
  -4  -5   9      205.01      193.31     17.04 o 
  -3  -5   9       65.05       75.58      7.68 o 
  -2  -5   9      254.17      302.86     15.01 o 
  -1  -5   9     1031.34     1016.63     45.16 o 
   0  -5   9      909.06      910.19     34.71 o 
   1  -5   9      140.58      144.55     17.07 o 
   2  -5   9        2.63       -1.60      3.18 o 
   3  -5   9      825.43      847.98     34.50 o 
   4  -5   9      652.30      702.07     40.76 o 
   5  -5   9      943.49     1025.96     41.71 o 
   6  -5   9       78.26       93.45     12.48 o 
  -6  -4   9      302.14      295.38     29.06 o 
  -5  -4   9       73.19       45.47      7.85 o 
  -4  -4   9      533.81      585.08     22.00 o 
  -3  -4   9        2.41        8.60      4.40 o 
  -2  -4   9       10.70        7.11      2.56 o 
  -1  -4   9      345.58      328.95     14.26 o 
   0  -4   9      456.30      425.81     14.83 o 
   1  -4   9     1160.60     1165.99     52.46 o 
   2  -4   9      218.45      249.58     16.70 o 
   3  -4   9       14.62        9.69      6.96 o 
   4  -4   9      541.02      544.10     26.79 o 
   5  -4   9     1076.84     1150.78     42.01 o 
   6  -4   9      344.46      344.48     22.96 o 
   7  -4   9      341.58      296.30     22.25 o 
  -6  -3   9       22.17       21.27      5.60 o 
  -5  -3   9        2.22        1.17      2.40 o 
  -4  -3   9     1208.91     1185.85     29.63 o 
  -3  -3   9      255.28      294.08     11.29 o 
  -2  -3   9      719.15      697.33     21.79 o 
  -1  -3   9        3.54        4.23      2.36 o 
   0  -3   9       15.91       15.38      3.19 o 
   1  -3   9      662.53      654.17     22.18 o 
   2  -3   9      623.86      568.43     24.60 o 
   3  -3   9     1892.00     1938.82     70.64 o 
   4  -3   9        0.99       -4.07      4.07 o 
   5  -3   9      376.39      342.88     21.06 o 
   6  -3   9      562.37      534.54     27.79 o 
   7  -3   9      348.71      394.44     29.51 o 
  -7  -2   9      379.13      344.26     21.09 o 
  -6  -2   9      234.13      208.13     18.17 o 
  -5  -2   9      240.79      240.22     15.39 o 
  -4  -2   9      187.78      184.40     11.33 o 
  -3  -2   9      188.40      174.62      9.27 o 
  -2  -2   9     1984.53     1795.72     49.85 o 
  -1  -2   9      712.08      519.74     61.35 o 
   0  -2   9      647.71      661.87     20.01 o 
   1  -2   9      199.36      170.43      9.20 o 
   2  -2   9       75.69       64.28      5.40 o 
   3  -2   9     3031.29     3195.97     89.69 o 
   4  -2   9      685.74      764.13     33.28 o 
   5  -2   9      587.09      584.82     20.28 o 
   6  -2   9      199.29      219.98     14.25 o 
   7  -2   9      304.69      307.62     16.50 o 
   8  -2   9      516.65      508.72     35.88 o 
  -7  -1   9      153.94      210.61     21.65 o 
  -6  -1   9      635.59      673.73     37.60 o 
  -5  -1   9      490.67      481.65     20.91 o 
  -4  -1   9       51.95       51.77      6.50 o 
  -3  -1   9        1.63        4.24      1.51 o 
  -2  -1   9      896.53      871.37     21.55 o 
  -1  -1   9     1372.47     1379.35     24.86 o 
   0  -1   9     2732.73     2576.62     40.11 o 
   1  -1   9      215.12      181.31      7.15 o 
   2  -1   9        3.94        1.04      1.00 o 
   3  -1   9     1987.56     1946.85     49.20 o 
   4  -1   9      544.83      556.47     18.37 o 
   5  -1   9     2284.52     2482.93     91.22 o 
   6  -1   9      137.96      159.70     10.91 o 
   7  -1   9       74.17       94.75      9.02 o 
   8  -1   9      620.91      661.94     29.89 o 
  -7   0   9       23.05       33.29      9.26 o 
  -6   0   9      155.51      145.55     17.16 o 
  -5   0   9      260.54      253.85     21.08 o 
  -4   0   9      654.06      576.52     21.32 o 
  -3   0   9       63.67       53.09      4.35 o 
  -2   0   9       35.84       40.23      3.38 o 
  -1   0   9      278.55      248.37      8.19 o 
   0   0   9     1704.82     1639.68     25.95 o 
   1   0   9     1310.22     1273.03     21.95 o 
   2   0   9      935.59      956.63     24.46 o 
   3   0   9      138.68      136.36      8.22 o 
   4   0   9      389.27      443.72     20.48 o 
   5   0   9     1771.04     1842.98     42.92 o 
   6   0   9      393.35      354.16     16.39 o 
   7   0   9     1247.84     1184.46     39.40 o 
   8   0   9       42.98       57.95      8.77 o 
  -7   1   9      508.40      595.78     38.26 o 
  -6   1   9       55.73       60.84     11.76 o 
  -5   1   9        2.03        1.09      4.77 o 
  -4   1   9      880.55      840.24     26.68 o 
  -3   1   9      381.53      377.72      9.38 o 
  -2   1   9     1699.29     1670.42     41.45 o 
  -1   1   9      110.68       92.37      4.90 o 
   0   1   9        4.98        5.39      1.74 o 
   1   1   9     1034.77     1087.18     19.34 o 
   2   1   9     2024.70     2028.39     29.85 o 
   3   1   9      573.48      613.50     14.45 o 
   4   1   9        6.79        7.38      2.31 o 
   5   1   9      136.57      143.62     10.37 o 
   6   1   9      247.04      252.26     16.34 o 
   7   1   9     1443.80     1450.51     44.46 o 
   8   1   9       79.94       88.49     10.50 o 
   9   1   9       66.90       70.11     12.26 o 
  -7   2   9      429.70      468.46     34.29 o 
  -6   2   9      248.03      223.90     22.24 o 
  -5   2   9      608.04      676.03     37.41 o 
  -4   2   9      115.50       97.82     13.19 o 
  -3   2   9      438.34      420.31     25.90 o 
  -2   2   9     3738.41     3447.81     52.06 o 
  -1   2   9      458.12      468.48     11.68 o 
   0   2   9      716.90      703.35     25.57 o 
   1   2   9      141.70      138.15      6.69 o 
   2   2   9      479.78      521.25     11.89 o 
   3   2   9     1824.21     2026.61     30.38 o 
   4   2   9      570.81      603.41     16.81 o 
   5   2   9      714.81      699.39     27.08 o 
   6   2   9       26.27       30.77      7.35 o 
   7   2   9      501.77      555.36     28.44 o 
   8   2   9      482.45      511.68     25.66 o 
   9   2   9      678.74      591.58     38.48 o 
  -7   3   9      199.18      256.25     25.87 o 
  -6   3   9      252.99      287.86     25.59 o 
  -5   3   9      726.83      816.96     42.03 o 
  -4   3   9      112.50      124.63     15.14 o 
  -3   3   9       35.73       60.73     12.18 o 
  -2   3   9     1589.47     1542.83     37.84 o 
  -1   3   9      963.80      985.81     20.39 o 
   0   3   9     1448.81     1443.07     26.97 o 
   1   3   9       45.37       47.33      2.83 o 
   2   3   9      280.68      271.13     10.04 o 
   3   3   9      300.47      315.87      9.80 o 
   4   3   9      638.16      682.74     17.70 o 
   5   3   9     3342.36     3397.38     52.10 o 
   6   3   9       51.29       53.35      7.42 o 
   7   3   9       67.70       58.03      8.11 o 
   8   3   9      607.19      593.89     27.63 o 
   9   3   9      272.45      234.41     42.75 o 
  -7   4   9       57.32       93.26     16.28 o 
  -6   4   9       90.80       90.64     14.55 o 
  -5   4   9      535.05      556.91     53.12 o 
  -4   4   9      402.84      351.86     57.41 o 
  -3   4   9      588.14      580.09     23.66 o 
  -2   4   9        0.02       -0.02      1.19 o 
  -1   4   9      237.37      208.73      8.19 o 
   0   4   9     1248.20     1214.65     33.19 o 
   1   4   9      201.41      252.23     10.57 o 
   2   4   9     1905.50     2032.08     40.54 o 
   3   4   9       60.73       63.29      7.06 o 
   4   4   9        2.68        5.16      1.83 o 
   5   4   9     3138.33     3123.04     53.19 o 
   6   4   9     1041.10     1074.87     44.84 o 
   7   4   9      522.02      475.78     30.05 o 
   8   4   9      460.64      449.63     30.53 o 
   9   4   9       48.99       69.79     12.52 o 
  -7   5   9      249.25      313.76     29.13 o 
  -6   5   9        0.06       10.51      6.52 o 
  -5   5   9        0.42        3.82      5.55 o 
  -4   5   9      236.40      269.70     23.45 o 
  -3   5   9      948.97     1087.20     34.09 o 
  -2   5   9      696.51      707.05     25.34 o 
  -1   5   9        7.22        9.79      1.76 o 
   0   5   9      280.72      293.22     15.80 o 
   1   5   9      388.97      433.63     14.96 o 
   2   5   9     1446.52     1580.06     34.89 o 
   3   5   9      154.47      164.02     11.65 o 
   4   5   9      200.63      191.48      7.39 o 
   5   5   9      751.00      780.32     27.17 o 
   6   5   9      622.36      582.85     32.61 o 
   7   5   9     1197.43     1096.20     75.58 o 
   8   5   9        0.51        5.45      8.86 o 
  -7   6   9      302.67      295.66     29.20 o 
  -6   6   9       27.11       28.67     10.41 o 
  -5   6   9      255.22      240.30     24.04 o 
  -4   6   9        7.67       15.13      5.65 o 
  -3   6   9       89.18       96.17      9.18 o 
  -2   6   9      961.81      975.60     32.08 o 
  -1   6   9      419.11      473.89     11.78 o 
   0   6   9      356.88      357.55     17.26 o 
   1   6   9      156.85      159.00      8.76 o 
   2   6   9      580.18      612.49     23.99 o 
   3   6   9      555.95      584.64     22.48 o 
   4   6   9      618.17      639.26     23.50 o 
   5   6   9       65.50       70.78     11.21 o 
   6   6   9        1.54        3.55      5.48 o 
   7   6   9      887.44      908.92     44.51 o 
   8   6   9      590.78      581.44     36.40 o 
  -6   7   9       82.67       81.30     14.95 o 
  -5   7   9      556.82      599.80     39.65 o 
  -4   7   9       24.11       35.46      9.66 o 
  -3   7   9       17.88       12.98      6.02 o 
  -2   7   9      370.91      409.35     23.79 o 
  -1   7   9       76.47       94.52      6.37 o 
   0   7   9      989.07     1067.05     43.42 o 
   1   7   9       84.09       73.62      8.02 o 
   2   7   9        0.05        8.41      3.58 o 
   3   7   9      979.54      983.16     41.56 o 
   4   7   9      579.14      557.81     31.40 o 
   5   7   9      338.40      315.46     24.21 o 
   6   7   9        2.79       -4.94      4.94 o 
   7   7   9      170.00      154.40     18.37 o 
   8   7   9      448.43      458.02     32.82 o 
  -6   8   9       20.32       14.55      5.05 o 
  -5   8   9      259.50      267.85     26.80 o 
  -4   8   9      214.09      216.70     23.05 o 
  -3   8   9      558.08      578.57     44.79 o 
  -2   8   9        9.72        6.77      2.62 o 
  -1   8   9       27.52       14.32      7.21 o 
   0   8   9     1000.39      995.63     53.59 o 
   1   8   9      448.67      439.15     27.40 o 
   2   8   9      915.89      938.50     31.96 o 
   3   8   9       70.74       74.09     11.44 o 
   4   8   9       39.75       45.27      9.05 o 
   5   8   9     1010.98     1035.84     46.98 o 
   6   8   9      311.44      293.96     24.87 o 
   7   8   9      133.48      122.31     16.54 o 
  -5   9   9       15.82       16.55     10.68 o 
  -4   9   9       75.00       79.04     13.86 o 
  -3   9   9      331.63      354.70     29.07 o 
  -2   9   9       68.21       46.60     12.36 o 
  -1   9   9       31.08       34.07      7.20 o 
   0   9   9      866.84      838.58     30.92 o 
   1   9   9      726.91      716.81     27.61 o 
   2   9   9      567.81      587.73     23.93 o 
   3   9   9        9.78        3.20      3.93 o 
   4   9   9       15.55       19.52     10.23 o 
   5   9   9      576.50      576.92     35.34 o 
   6   9   9      116.97      104.13     15.24 o 
  -4  10   9       15.36       18.75     11.81 o 
  -3  10   9       49.26       26.60     10.48 o 
  -2  10   9      181.13      156.31     18.76 o 
  -1  10   9      200.88      214.80     18.02 o 
   0  10   9        3.43        6.54      4.39 o 
   1  10   9        4.14        1.39      2.62 o 
   2  10   9      357.63      328.75     25.30 o 
   3  10   9      313.74      309.27     25.04 o 
   4  10   9      637.67      667.67     38.42 o 
   5  10   9       15.95       12.61      5.90 o 
   6  10   9        3.32        5.56      5.39 o 
  -2  11   9      300.21      304.24     38.84 o 
  -1  11   9      175.17      221.77     30.22 o 
   0  11   9       89.83      114.01     18.93 o 
   1  11   9        2.10       -1.00      4.48 o 
   2  11   9       84.18       68.44     14.81 o 
   3  11   9      386.36      388.81     29.69 o 
   4  11   9      491.19      480.11     33.27 o 
   1  12   9      203.30      187.39     16.86 o 
   0  -7  10      640.14      734.38     35.28 o 
   1  -7  10      380.13      396.47     25.56 o 
  -3  -6  10       56.98       56.96      9.34 o 
  -2  -6  10       53.89       57.65      9.71 o 
  -1  -6  10      242.84      233.91     18.69 o 
   0  -6  10      297.87      244.04     18.95 o 
   1  -6  10     1089.42     1150.44     43.21 o 
   2  -6  10       21.37       18.87      5.36 o 
   3  -6  10      106.85      101.45     12.33 o 
   4  -6  10       74.73       82.77     11.69 o 
  -4  -5  10      314.45      304.34     20.21 o 
  -3  -5  10      179.64      194.71     29.10 o 
  -2  -5  10      500.08      591.39     29.88 o 
  -1  -5  10      127.46      121.40     12.90 o 
   0  -5  10       27.70       19.82      5.54 o 
   1  -5  10      959.29      995.46     45.67 o 
   2  -5  10      228.96      244.02     18.31 o 
   3  -5  10     1314.46     1320.40     45.90 o 
   4  -5  10       19.25       20.94      5.78 o 
   5  -5  10        0.78       -3.96      5.82 o 
  -5  -4  10       95.41       87.91     21.94 o 
  -4  -4  10        0.60       -3.10      3.10 o 
  -3  -4  10      204.24      204.94     12.81 o 
  -2  -4  10      547.98      485.07     19.38 o 
  -1  -4  10      266.95      244.41     17.18 o 
   0  -4  10      456.26      505.93     29.99 o 
   1  -4  10       64.25       56.66      8.09 o 
   2  -4  10       48.85       23.85      7.89 o 
   3  -4  10     1706.16     1715.90     56.73 o 
   4  -4  10      287.76      283.21     19.70 o 
   5  -4  10      276.05      250.15     19.34 o 
   6  -4  10       30.70       46.08     15.53 o 
  -6  -3  10      297.04      365.30     36.84 o 
  -5  -3  10      347.05      446.04     28.79 o 
  -4  -3  10      735.55      832.65     26.83 o 
  -3  -3  10        0.04       -2.69      2.69 o 
  -2  -3  10       89.96      125.53     12.87 o 
  -1  -3  10      569.95      569.93     20.01 o 
   0  -3  10     1175.22     1101.79     32.76 o 
   1  -3  10      485.98      464.35     16.50 o 
   2  -3  10      243.21      226.81     15.89 o 
   3  -3  10      335.90      310.94     19.15 o 
   4  -3  10      518.01      494.59     31.43 o 
   5  -3  10     1178.74     1193.61     47.38 o 
   6  -3  10      151.01      149.27     14.75 o 
   7  -3  10      156.19      191.67     17.61 o 
  -6  -2  10      169.94      152.60     17.70 o 
  -5  -2  10       33.30       19.05      5.76 o 
  -4  -2  10     1030.71     1041.66     30.18 o 
  -3  -2  10       87.18       73.72      7.36 o 
  -2  -2  10      272.21      251.66     13.05 o 
  -1  -2  10      168.44      139.51      9.48 o 
   0  -2  10     1046.85      945.14     31.50 o 
   1  -2  10     1146.46     1104.38     52.17 o 
   2  -2  10      394.44      390.75     17.93 o 
   3  -2  10      178.97      185.03     14.34 o 
   4  -2  10      263.49      272.71     24.02 o 
   5  -2  10      807.84      838.16     44.67 o 
   6  -2  10      362.70      342.70     25.84 o 
   7  -2  10      554.20      562.19     29.59 o 
  -7  -1  10      328.64      428.73     31.99 o 
  -6  -1  10       11.47       12.42      5.14 o 
  -5  -1  10       21.67       14.50      7.40 o 
  -4  -1  10      425.80      410.37     24.72 o 
  -3  -1  10       72.27       76.81      6.61 o 
  -2  -1  10     2087.38     2002.08     84.24 o 
  -1  -1  10      345.46      307.58     10.50 o 
   0  -1  10        3.24        2.28      1.31 o 
   1  -1  10      970.86      925.08     34.24 o 
   2  -1  10      347.38      361.57     14.55 o 
   3  -1  10     1352.76     1505.61     60.03 o 
   4  -1  10       45.52       60.02      8.98 o 
   5  -1  10      108.49      127.31     10.22 o 
   6  -1  10      283.67      273.08     22.18 o 
   7  -1  10     1020.97     1051.87     32.28 o 
   8  -1  10      181.62      155.77     23.78 o 
  -7   0  10      357.02      438.83     32.88 o 
  -6   0  10      167.84      169.03     19.30 o 
  -5   0  10      313.72      290.52     24.03 o 
  -4   0  10       53.90       60.42      6.89 o 
  -3   0  10       29.41       30.32      3.63 o 
  -2   0  10     1460.17     1334.79     35.05 o 
  -1   0  10     1190.79     1067.65     21.58 o 
   0   0  10     1235.46     1097.37     31.77 o 
   1   0  10      270.45      250.11      9.46 o 
   2   0  10      247.96      231.94      8.81 o 
   3   0  10     2157.96     2319.71     93.12 o 
   4   0  10      120.78      124.88      8.87 o 
   5   0  10     1285.10     1333.16     43.52 o 
   6   0  10       32.20       13.24      4.50 o 
   7   0  10      161.13      171.06     14.16 o 
   8   0  10      926.28      968.80     37.49 o 
  -7   1  10       26.97       33.87      9.65 o 
  -6   1  10      230.64      265.89     24.58 o 
  -5   1  10      533.76      564.93     34.46 o 
  -4   1  10      162.36      192.73     18.59 o 
  -3   1  10       48.74       43.60      3.41 o 
  -2   1  10       69.78       76.04      4.45 o 
  -1   1  10      617.09      670.72     17.18 o 
   0   1  10     2464.71     2395.07     42.14 o 
   1   1  10      184.35      192.06      8.92 o 
   2   1  10      127.05      124.89      6.64 o 
   3   1  10     1525.47     1522.91     24.03 o 
   4   1  10      370.93      349.10     14.85 o 
   5   1  10     1675.22     1723.70     40.46 o 
   6   1  10      153.85      154.66     13.08 o 
   7   1  10      111.28      119.34     12.13 o 
   8   1  10      643.62      588.61     28.54 o 
  -7   2  10      193.72      218.91     23.77 o 
  -6   2  10        1.16        5.49     11.20 o 
  -5   2  10      439.83      449.58     30.92 o 
  -4   2  10      894.91      864.82     42.19 o 
  -3   2  10      139.12      149.69     15.99 o 
  -2   2  10      170.00      160.97      8.18 o 
  -1   2  10      207.27      188.34      7.42 o 
   0   2  10      580.71      570.99     14.48 o 
   1   2  10      213.40      219.83      7.91 o 
   2   2  10     1059.88     1112.72     22.47 o 
   3   2  10       41.83       48.34      3.87 o 
   4   2  10       43.77       47.94      4.45 o 
   5   2  10      671.63      711.58     31.42 o 
   6   2  10      301.65      343.92     19.84 o 
   7   2  10      669.40      726.80     30.79 o 
   8   2  10       74.70       72.89      9.85 o 
  -7   3  10      338.04      427.77     34.18 o 
  -6   3  10      104.99      157.58     19.65 o 
  -5   3  10       74.28      121.48     29.50 o 
  -4   3  10      557.50      570.81     34.15 o 
  -3   3  10      612.19      623.14     33.92 o 
  -2   3  10     1278.38     1283.26     25.72 o 
  -1   3  10       11.95        5.60      2.30 o 
   0   3  10       86.89       68.55      4.47 o 
   1   3  10        7.50        2.83      1.28 o 
   2   3  10      991.79     1022.04     25.79 o 
   3   3  10     1610.02     1618.77     44.07 o 
   4   3  10      386.80      416.38     15.45 o 
   5   3  10      117.61      134.67     11.99 o 
   6   3  10      404.85      360.05     20.51 o 
   7   3  10      421.05      352.95     21.02 o 
   8   3  10       50.58       33.43      6.21 o 
  -7   4  10      341.42      418.26     34.20 o 
  -6   4  10      149.92      150.64     19.84 o 
  -5   4  10      270.41      229.94     23.19 o 
  -4   4  10      125.53      139.64     17.23 o 
  -3   4  10       61.30       43.86      6.77 o 
  -2   4  10     1664.36     1514.87     25.11 o 
  -1   4  10      222.84      213.66      8.67 o 
   0   4  10      644.55      601.07     18.52 o 
   1   4  10       58.63       60.14      6.02 o 
   2   4  10       46.10       41.70      7.66 o 
   3   4  10     2976.09     3066.50     65.33 o 
   4   4  10     1907.15     1887.75     43.51 o 
   5   4  10      542.38      574.65     31.33 o 
   6   4  10      316.14      324.12     23.93 o 
   7   4  10      344.96      388.21     27.49 o 
   8   4  10      180.21      194.68     20.18 o 
  -6   5  10      115.54      127.69     18.83 o 
  -5   5  10      533.58      567.96     37.28 o 
  -4   5  10        1.80        8.72      4.50 o 
  -3   5  10       36.08       41.92      9.71 o 
  -2   5  10      518.34      537.52     23.05 o 
  -1   5  10      182.20      228.17      8.95 o 
   0   5  10      928.62     1023.61     25.79 o 
   1   5  10      188.30      198.35     10.91 o 
   2   5  10       56.82       49.89      6.74 o 
   3   5  10     2275.95     2296.15     54.07 o 
   4   5  10      786.04      782.03     28.48 o 
   5   5  10     1619.49     1607.78     71.99 o 
   6   5  10        6.63        8.31      6.49 o 
   7   5  10       85.40       63.79     11.62 o 
   8   5  10      547.35      499.82     33.43 o 
  -6   6  10        0.34       -4.94      4.94 o 
  -5   6  10      155.05      181.67     21.20 o 
  -4   6  10      157.37      164.01     19.11 o 
  -3   6  10      413.39      405.15     29.22 o 
  -2   6  10        2.64        4.16      2.00 o 
  -1   6  10       20.74       12.86      2.37 o 
   0   6  10      269.05      279.14     13.35 o 
   1   6  10      220.26      236.82     12.30 o 
   2   6  10      559.81      597.88     20.37 o 
   3   6  10      193.38      183.23     12.89 o 
   4   6  10       38.89       27.94      7.65 o 
   5   6  10     1164.46     1200.49     49.78 o 
   6   6  10      384.29      428.97     29.18 o 
   7   6  10      323.19      343.99     27.04 o 
   8   6  10       43.11       22.74      7.45 o 
  -6   7  10       42.57       28.49      9.63 o 
  -5   7  10        0.08       -2.43      6.68 o 
  -4   7  10      133.09      138.97     18.66 o 
  -3   7  10      269.94      296.65     25.72 o 
  -2   7  10      408.35      432.94     29.77 o 
  -1   7  10      192.44      218.72     16.21 o 
   0   7  10        1.15        1.50      2.00 o 
   1   7  10      544.37      534.63     22.92 o 
   2   7  10     1124.35     1127.18     31.69 o 
   3   7  10       98.71      119.61     14.40 o 
   4   7  10      419.90      460.64     29.49 o 
   5   7  10      425.73      451.78     30.12 o 
   6   7  10      358.82      353.65     54.01 o 
   7   7  10      900.96      881.49     57.42 o 
  -5   8  10       92.62       78.46     14.74 o 
  -4   8  10       43.57       35.75      9.97 o 
  -3   8  10       50.39       43.38     11.19 o 
  -2   8  10      709.65      675.95     38.96 o 
  -1   8  10      293.04      289.87     36.92 o 
   0   8  10      340.20      315.92     19.21 o 
   1   8  10       13.38       17.90      4.94 o 
   2   8  10      561.60      563.98     23.82 o 
   3   8  10      875.53      865.38     41.16 o 
   4   8  10      600.92      634.65     36.00 o 
   5   8  10        5.97        0.87      3.70 o 
   6   8  10        0.01       -0.30      4.18 o 
   7   8  10      255.54      241.97     23.82 o 
  -4   9  10       26.10       37.65     10.19 o 
  -3   9  10       26.99       33.64      9.69 o 
  -2   9  10      791.17      757.85     63.49 o 
  -1   9  10      267.91      285.52     20.86 o 
   0   9  10      570.55      612.12     26.46 o 
   1   9  10       11.37        5.76      6.29 o 
   2   9  10       52.93       42.76      6.26 o 
   3   9  10      528.63      541.61     33.03 o 
   4   9  10      504.68      443.49     30.40 o 
   5   9  10      657.15      648.54     38.55 o 
   6   9  10       78.39       53.15     11.26 o 
  -3  10  10      180.00      162.38     20.52 o 
  -2  10  10       75.58       77.66     13.63 o 
  -1  10  10        0.60        1.41      6.56 o 
   0  10  10      321.20      321.77     29.67 o 
   1  10  10      129.94      113.15     10.89 o 
   2  10  10      227.33      224.55     20.95 o 
   3  10  10       13.23        6.99      7.69 o 
   4  10  10        8.81       18.86      8.70 o 
   5  10  10      994.69      956.44     55.72 o 
  -2  11  10       23.50       15.13      7.96 o 
  -1  11  10       50.27       46.30     14.48 o 
   0  11  10      152.78      107.63     19.12 o 
   1  11  10      241.13      236.25     22.22 o 
   2  11  10      713.67      738.44     88.58 o 
   3  11  10      304.37      284.83     34.73 o 
   0  -6  11      156.95      137.84     14.95 o 
   1  -6  11       18.63        8.58      4.68 o 
  -3  -5  11       53.29       48.86      8.30 o 
  -2  -5  11        3.37        9.95      5.36 o 
  -1  -5  11      266.16      320.23     21.68 o 
   0  -5  11      349.22      375.29     31.85 o 
   1  -5  11      843.18      843.88     36.15 o 
   2  -5  11       72.31       70.09     11.62 o 
   3  -5  11        2.17       -1.74      4.84 o 
   4  -5  11      182.32      169.54     17.24 o 
  -4  -4  11      566.03      665.27     40.10 o 
  -3  -4  11      129.95      121.25     12.57 o 
  -2  -4  11      153.50      129.90     12.98 o 
  -1  -4  11       72.20       62.47     10.42 o 
   0  -4  11      190.78      208.06     21.54 o 
   1  -4  11     1939.86     2092.39    101.40 o 
   2  -4  11      196.81      186.63     21.36 o 
   3  -4  11      244.98      253.37     18.65 o 
   4  -4  11      123.38       98.96     12.15 o 
   5  -4  11      433.60      465.09     27.39 o 
  -5  -3  11       68.04       68.32     11.37 o 
  -4  -3  11      130.00      143.63     10.98 o 
  -3  -3  11       93.73       83.64      8.24 o 
  -2  -3  11      501.05      500.37     22.35 o 
  -1  -3  11       87.81      101.67      8.31 o 
   0  -3  11      283.05      272.55     17.82 o 
   1  -3  11      368.08      401.70     21.99 o 
   2  -3  11       66.94       68.57      9.24 o 
   3  -3  11     1067.40     1108.09     40.65 o 
   4  -3  11       45.03       38.04      7.22 o 
   5  -3  11       25.50       32.18      7.42 o 
   6  -3  11      220.55      176.96     21.67 o 
  -5  -2  11      245.67      228.21     21.40 o 
  -4  -2  11      127.88       96.45      9.36 o 
  -3  -2  11      115.92      105.23      8.88 o 
  -2  -2  11      747.43      629.53     24.78 o 
  -1  -2  11      438.80      406.41     27.34 o 
   0  -2  11     1196.61     1129.54     71.06 o 
   1  -2  11        0.81       -0.35      3.31 o 
   2  -2  11        0.17       -3.47      3.47 o 
   3  -2  11     1046.99     1039.71     36.75 o 
   4  -2  11      572.02      571.72     27.24 o 
   5  -2  11      550.97      602.05     34.92 o 
   6  -2  11       82.56       82.96     11.22 o 
  -6  -1  11      141.92      186.70     46.00 o 
  -5  -1  11      140.71      142.38     23.31 o 
  -4  -1  11      830.75      865.42     33.46 o 
  -3  -1  11       83.23       94.23      8.77 o 
  -2  -1  11       30.55       19.24      3.50 o 
  -1  -1  11      545.61      553.13     23.95 o 
   0  -1  11     1101.58     1137.90     42.70 o 
   1  -1  11      187.02      221.80     11.72 o 
   2  -1  11      409.51      388.62     17.23 o 
   3  -1  11       12.37        9.77      1.85 o 
   4  -1  11      377.06      357.00     20.26 o 
   5  -1  11     1606.94     1535.97     74.18 o 
   6  -1  11      157.88      147.06     14.25 o 
   7  -1  11      290.53      254.71     19.53 o 
  -6   0  11       39.04       48.70     15.22 o 
  -5   0  11        0.81       -3.94      7.92 o 
  -4   0  11      891.38      914.03     43.60 o 
  -3   0  11      298.38      255.87     13.16 o 
  -2   0  11      488.56      426.13     15.73 o 
  -1   0  11      220.38      249.60     12.64 o 
   0   0  11     1214.48     1066.00     43.50 o 
   1   0  11      850.63      815.98     26.10 o 
   2   0  11      146.77      147.71      7.67 o 
   3   0  11      308.39      324.39     13.63 o 
   4   0  11        7.22       12.09      3.08 o 
   5   0  11      447.04      509.32     20.78 o 
   6   0  11      844.72      898.24     32.27 o 
   7   0  11     1330.57     1326.10     61.10 o 
  -6   1  11       24.78       35.56      9.51 o 
  -5   1  11      180.28      179.25     19.60 o 
  -4   1  11      115.83      116.57     15.17 o 
  -3   1  11       62.84       70.08      6.58 o 
  -2   1  11      947.65      922.07     22.09 o 
  -1   1  11      145.85      145.73      6.77 o 
   0   1  11      117.45      121.26      6.46 o 
   1   1  11      605.61      601.45     24.03 o 
   2   1  11      128.15      135.46      7.12 o 
   3   1  11      925.51     1000.05     22.69 o 
   4   1  11       81.99       86.56      7.42 o 
   5   1  11       59.01       58.37      6.51 o 
   6   1  11      232.67      226.89     16.52 o 
   7   1  11     1035.58      993.07     48.61 o 
  -6   2  11      221.63      255.12     30.35 o 
  -5   2  11      598.78      647.35     38.78 o 
  -4   2  11        4.31       10.15      4.93 o 
  -3   2  11       52.40       62.88     16.86 o 
  -2   2  11      735.94      733.74     21.10 o 
  -1   2  11      627.43      561.29     17.18 o 
   0   2  11     1001.27      884.72     34.62 o 
   1   2  11      159.72      169.09      7.73 o 
   2   2  11        5.80        6.32      1.61 o 
   3   2  11     1733.78     1849.52     33.73 o 
   4   2  11      350.84      378.55     20.17 o 
   5   2  11      462.96      523.90     24.82 o 
   6   2  11        2.04        1.24      3.84 o 
   7   2  11       60.91       36.20      8.61 o 
   8   2  11     1139.01     1224.80     44.40 o 
  -6   3  11      142.69      150.25     19.81 o 
  -5   3  11      510.06      549.44     36.47 o 
  -4   3  11      126.28      144.88     27.45 o 
  -3   3  11        0.28        0.69      4.87 o 
  -2   3  11       21.92       22.83      3.37 o 
  -1   3  11       34.84       38.92      3.68 o 
   0   3  11      849.71      887.70     28.16 o 
   1   3  11      281.07      300.69     11.44 o 
   2   3  11      992.79      988.03     32.14 o 
   3   3  11      994.62     1001.38     34.12 o 
   4   3  11      483.00      474.02     23.45 o 
   5   3  11      766.15      790.53     31.66 o 
   6   3  11      197.81      175.68     14.80 o 
   7   3  11      256.10      240.55     17.83 o 
   8   3  11      711.29      638.03     37.87 o 
  -6   4  11        5.85       19.68      9.64 o 
  -5   4  11      130.96      164.34     20.24 o 
  -4   4  11      614.52      582.34     36.28 o 
  -3   4  11      125.89      131.86     16.29 o 
  -2   4  11       79.62       55.04      7.20 o 
  -1   4  11        2.86        2.86      1.13 o 
   0   4  11      117.53      123.23      5.62 o 
   1   4  11      549.43      539.46     18.92 o 
   2   4  11     2444.54     2417.69     78.47 o 
   3   4  11       12.82        8.82      4.69 o 
   4   4  11      143.49      154.04     15.73 o 
   5   4  11      801.36      856.70     70.27 o 
   6   4  11      316.83      371.65     26.80 o 
   7   4  11      613.69      678.40     91.15 o 
   8   4  11        9.49        0.59      3.82 o 
  -6   5  11        3.90       -1.12      7.25 o 
  -5   5  11       33.90       64.58     12.67 o 
  -4   5  11      242.13      227.35     23.20 o 
  -3   5  11       31.97       39.53      9.81 o 
  -2   5  11      746.22      779.56     26.68 o 
  -1   5  11      381.54      382.89     12.77 o 
   0   5  11        0.29       -2.15      2.15 o 
   1   5  11      789.85      787.88     23.73 o 
   2   5  11     1263.75     1323.21     52.58 o 
   3   5  11      826.23      890.59     45.59 o 
   4   5  11      107.33      130.92     14.88 o 
   5   5  11       72.97       96.87     13.39 o 
   6   5  11      315.71      309.49     24.97 o 
   7   5  11      778.14      751.42     41.04 o 
  -5   6  11      178.15      155.27     20.59 o 
  -4   6  11      134.28      130.08     18.37 o 
  -3   6  11        4.63        3.11      5.56 o 
  -2   6  11      586.09      605.53     35.61 o 
  -1   6  11      447.88      485.75     40.52 o 
   0   6  11      310.32      307.19     16.95 o 
   1   6  11      106.38      112.07     10.46 o 
   2   6  11      204.83      227.35     22.45 o 
   3   6  11     1506.41     1529.27     55.46 o 
   4   6  11      308.28      333.44     24.64 o 
   5   6  11      376.77      396.22     28.11 o 
   6   6  11        0.19       -1.37      4.34 o 
   7   6  11      377.33      394.36     29.80 o 
  -5   7  11      203.06      201.98     24.16 o 
  -4   7  11       19.70       17.90     11.08 o 
  -3   7  11      216.01      214.88     22.68 o 
  -2   7  11      125.40      112.83     15.57 o 
  -1   7  11      238.94      244.12     17.51 o 
   0   7  11      563.68      562.94     26.09 o 
   1   7  11       71.40       89.74      9.47 o 
   2   7  11      193.64      193.03     15.36 o 
   3   7  11      748.96      762.98     38.58 o 
   4   7  11      193.54      219.20     20.74 o 
   5   7  11     1388.97     1365.79     56.95 o 
   6   7  11      259.52      214.56     21.76 o 
   7   7  11        0.19        4.42      4.16 o 
  -4   8  11      160.49      160.24     20.80 o 
  -3   8  11      396.65      379.83     30.96 o 
  -2   8  11       95.52       71.75     13.00 o 
  -1   8  11        1.60        4.28     14.99 o 
   0   8  11      556.35      569.78     24.98 o 
   1   8  11      503.61      502.42     24.34 o 
   2   8  11      810.68      821.29     30.58 o 
   3   8  11       77.91       74.96     13.27 o 
   4   8  11       15.47       16.88      6.51 o 
   5   8  11      465.85      461.55     32.24 o 
   6   8  11      245.00      275.73     25.41 o 
  -4   9  11      179.68      152.18     20.37 o 
  -3   9  11      264.87      246.08     25.41 o 
  -2   9  11      431.10      427.88     32.44 o 
  -1   9  11       53.20       47.52     14.38 o 
   0   9  11       58.52       36.31      7.96 o 
   1   9  11      262.14      269.06     17.20 o 
   2   9  11     1165.83     1184.84     91.54 o 
   3   9  11      264.26      244.93     22.45 o 
   4   9  11      296.43      274.99     24.53 o 
   5   9  11        9.16        4.52      8.24 o 
  -2  10  11      420.14      404.61     40.62 o 
  -1  10  11       81.26       60.65     15.87 o 
   0  10  11       67.55       74.71     11.05 o 
   1  10  11        6.31        7.08      6.43 o 
   2  10  11      194.88      176.50     19.12 o 
   3  10  11      340.40      306.34     54.90 o 
   4  10  11      630.25      666.92     39.97 o 
   1  11  11      336.56      368.97     40.03 o 
   2  11  11        8.16        1.70      9.41 o 
   0  -5  12      250.62      305.35     28.39 o 
   1  -5  12       50.55       37.21      9.80 o 
  -2  -4  12      285.97      328.26     27.63 o 
  -1  -4  12      447.84      463.60     25.72 o 
   0  -4  12      581.17      509.67     31.90 o 
   1  -4  12      159.93      138.72     13.96 o 
   2  -4  12       16.81       14.01      5.96 o 
   3  -4  12      438.63      457.66     36.17 o 
  -4  -3  12      499.46      500.72     30.60 o 
  -3  -3  12       39.98       51.62      8.31 o 
  -2  -3  12       26.79       17.96      7.52 o 
  -1  -3  12      290.23      317.21     20.26 o 
   0  -3  12      251.81      242.33     17.67 o 
   1  -3  12      342.41      333.54     27.67 o 
   2  -3  12       48.15       39.44      7.78 o 
   3  -3  12       32.35       43.91      7.60 o 
   4  -3  12      128.34      109.04     15.55 o 
   5  -3  12      642.23      635.09     31.96 o 
  -4  -2  12      407.92      462.50     28.85 o 
  -3  -2  12      257.91      265.92     22.54 o 
  -2  -2  12      598.37      617.74     22.79 o 
  -1  -2  12       22.33       22.22      4.20 o 
   0  -2  12       42.71       51.49      6.04 o 
   1  -2  12     1270.44     1349.38     50.86 o 
   2  -2  12      405.13      375.10     29.91 o 
   3  -2  12      455.99      432.52     31.82 o 
   4  -2  12       71.67       67.87      9.50 o 
   5  -2  12      231.05      220.46     17.79 o 
  -5  -1  12      107.33      106.40     12.38 o 
  -4  -1  12       36.69       33.86      8.22 o 
  -3  -1  12       82.01       78.07      7.75 o 
  -2  -1  12      494.86      504.30     20.52 o 
  -1  -1  12        7.03       10.81      3.41 o 
   0  -1  12      367.76      380.47     18.56 o 
   1  -1  12      118.93      119.17      8.83 o 
   2  -1  12       34.71       34.33      5.48 o 
   3  -1  12      795.01      768.11     43.38 o 
   4  -1  12       58.53       49.47      7.80 o 
   5  -1  12       79.48       84.36     10.69 o 
   6  -1  12      265.03      230.01     18.27 o 
  -5   0  12      477.70      536.25     35.05 o 
  -4   0  12      222.46      174.37     14.90 o 
  -3   0  12       56.98       74.60      9.16 o 
  -2   0  12      646.87      670.60     34.44 o 
  -1   0  12      549.17      546.22     20.10 o 
   0   0  12     1196.84     1133.88     30.43 o 
   1   0  12        8.01       -0.62      2.22 o 
   2   0  12       75.99       43.66      5.94 o 
   3   0  12      784.24      747.93     43.25 o 
   4   0  12      941.80      939.04     44.20 o 
   5   0  12     1154.00     1193.43     64.51 o 
   6   0  12       25.49       16.79      7.11 o 
  -5   1  12      142.01      119.77     16.66 o 
  -4   1  12      249.24      221.21     21.77 o 
  -3   1  12        6.93        8.67      3.71 o 
  -2   1  12       19.28       10.91      2.53 o 
  -1   1  12      288.43      267.53     11.77 o 
   0   1  12      498.99      520.46     18.75 o 
   1   1  12      191.69      224.63     12.13 o 
   2   1  12      312.86      297.74     12.97 o 
   3   1  12       38.06       35.58      5.85 o 
   4   1  12      331.19      349.67     19.31 o 
   5   1  12     1640.32     1604.27     47.23 o 
   6   1  12      389.44      380.43     31.42 o 
   7   1  12      466.80      440.54     34.31 o 
  -5   2  12        0.99        6.11      5.62 o 
  -4   2  12      602.69      667.87     54.38 o 
  -3   2  12      198.06      191.74     14.30 o 
  -2   2  12      257.20      241.99     11.97 o 
  -1   2  12       40.39       51.38      6.87 o 
   0   2  12      124.71      136.37      9.55 o 
   1   2  12      841.26      828.52     26.54 o 
   2   2  12      482.88      514.18     21.81 o 
   3   2  12      119.66      122.87      8.76 o 
   4   2  12       22.91       22.43      3.81 o 
   5   2  12      453.96      484.71     24.80 o 
   6   2  12      679.38      734.92     43.97 o 
   7   2  12     1329.56     1422.54     47.66 o 
  -5   3  12       65.18       70.62     28.67 o 
  -4   3  12      114.34       98.22     19.29 o 
  -3   3  12        9.29        8.42      5.90 o 
  -2   3  12      319.12      360.70     18.33 o 
  -1   3  12      141.79      147.20      8.80 o 
   0   3  12      471.84      474.85     21.73 o 
   1   3  12      382.84      375.43     13.66 o 
   2   3  12      149.23      162.58     13.05 o 
   3   3  12      815.91      826.56     37.44 o 
   4   3  12      134.73      139.91     12.93 o 
   5   3  12       11.52        6.57      4.19 o 
   6   3  12      151.74      191.36     15.97 o 
   7   3  12      591.41      594.56     29.62 o 
  -5   4  12      302.84      335.13     29.36 o 
  -4   4  12       12.50       16.69      7.00 o 
  -3   4  12        6.50        1.95      5.37 o 
  -2   4  12      305.12      365.27     25.79 o 
  -1   4  12      620.28      616.79     19.24 o 
   0   4  12     1842.92     1874.44     58.43 o 
   1   4  12       20.32       20.91      5.69 o 
   2   4  12        0.02       -3.10      7.04 o 
   3   4  12     1801.14     1866.90     61.87 o 
   4   4  12      553.25      581.39     32.70 o 
   5   4  12      803.02      804.92     40.49 o 
   6   4  12       48.40       53.59     18.95 o 
   7   4  12        5.47        3.64      4.21 o 
  -5   5  12       67.67       42.54     10.83 o 
  -4   5  12       83.03       71.79     13.10 o 
  -3   5  12      129.18      122.77     17.40 o 
  -2   5  12       48.86       41.99      9.66 o 
  -1   5  12      351.30      341.95     17.61 o 
   0   5  12     1515.32     1543.88     58.08 o 
   1   5  12      220.68      194.74     16.92 o 
   2   5  12      213.27      220.09     18.70 o 
   3   5  12      575.47      601.95     32.89 o 
   4   5  12      388.36      384.04     26.98 o 
   5   5  12     1359.20     1443.50     57.54 o 
   6   5  12      227.23      194.52     20.37 o 
   7   5  12      433.21      386.30     29.52 o 
  -5   6  12        9.25       17.23      7.99 o 
  -4   6  12      215.13      250.73     29.07 o 
  -3   6  12      255.58      265.83     25.40 o 
  -2   6  12      183.07      165.84     19.00 o 
  -1   6  12       16.79       22.67      4.88 o 
   0   6  12      564.50      631.71     30.73 o 
   1   6  12      444.38      433.65     25.83 o 
   2   6  12      521.30      536.64     35.21 o 
   3   6  12       43.90       46.31     10.61 o 
   4   6  12        7.12       15.87      5.82 o 
   5   6  12      592.55      521.26     48.68 o 
   6   6  12      335.83      351.24     28.08 o 
   7   6  12     1306.42     1385.48     83.74 o 
  -4   7  12      116.47      110.33     17.33 o 
  -3   7  12      106.29       70.35     13.45 o 
  -2   7  12      458.94      461.34     32.88 o 
  -1   7  12       89.58       84.35     13.25 o 
   0   7  12        4.81        1.40      3.15 o 
   1   7  12      108.90       93.20     10.17 o 
   2   7  12      374.31      379.17     38.99 o 
   3   7  12      827.94      805.96     41.15 o 
   4   7  12      279.61      296.63     24.87 o 
   5   7  12        8.39        3.83     10.89 o 
   6   7  12       31.55       31.41      8.48 o 
  -4   8  12       18.62       24.97      9.05 o 
  -3   8  12        0.01       -4.43      6.00 o 
  -2   8  12      655.91      652.50     40.48 o 
  -1   8  12      364.57      295.70     35.02 o 
   0   8  12      548.95      579.61     55.45 o 
   1   8  12        1.66        2.87      4.33 o 
   2   8  12       26.49       22.97     13.30 o 
   3   8  12      672.89      689.71     43.20 o 
   4   8  12      360.60      390.45     29.35 o 
   5   8  12      716.41      754.04     43.01 o 
  -3   9  12       69.88       77.97     14.41 o 
  -2   9  12      133.26      109.71     16.84 o 
  -1   9  12      177.54      134.09     24.10 o 
   0   9  12      814.27      827.48     47.24 o 
   1   9  12       81.76      111.64     16.60 o 
   2   9  12      149.37      158.59     19.85 o 
   3   9  12       52.10       23.13      7.96 o 
   4   9  12       27.15       31.75     12.08 o 
   5   9  12      892.50      840.37     46.43 o 
  -1  10  12        0.07      -12.12     12.12 o 
   0  10  12      277.70      294.19     33.45 o 
   1  10  12       73.69       54.71     10.91 o 
   2  10  12      693.25      683.59     46.28 o 
   3  10  12      210.01      222.80     22.72 o 
  -2  -3  13      203.65      185.20     20.91 o 
  -1  -3  13        0.37       -3.34      3.79 o 
   0  -3  13       85.30       91.56     11.34 o 
   1  -3  13       62.77       48.46      8.54 o 
   2  -3  13       53.81       55.84      8.88 o 
   3  -3  13      613.75      658.61     43.11 o 
  -3  -2  13        0.93       11.48      5.66 o 
  -2  -2  13       72.85       97.09     14.63 o 
  -1  -2  13      229.70      246.36     17.54 o 
   0  -2  13      683.33      667.58     36.17 o 
   1  -2  13      269.30      245.89     17.56 o 
   2  -2  13       47.60       41.38      7.32 o 
   3  -2  13      218.90      196.86     21.55 o 
   4  -2  13      501.53      542.59     28.14 o 
  -4  -1  13      435.49      488.10     30.35 o 
  -3  -1  13       17.57        8.58      4.07 o 
  -2  -1  13       19.13       16.76      4.07 o 
  -1  -1  13      285.49      282.33     15.13 o 
   0  -1  13      240.02      211.05     12.63 o 
   1  -1  13      341.41      311.26     24.04 o 
   2  -1  13       80.78       85.39      9.83 o 
   3  -1  13       13.12        2.84      4.82 o 
   4  -1  13      138.58      176.52     15.04 o 
   5  -1  13      462.41      402.89     27.82 o 
  -4   0  13      371.13      437.55     24.32 o 
  -3   0  13      221.14      268.91     20.82 o 
  -2   0  13      550.85      575.67     29.85 o 
  -1   0  13        9.17        3.07      5.48 o 
   0   0  13        0.78        4.27      2.24 o 
   1   0  13     1078.45     1028.79     29.10 o 
   2   0  13      378.64      361.70     15.05 o 
   3   0  13      721.73      742.06     46.87 o 
   4   0  13        3.61        7.23      3.41 o 
   5   0  13       48.34       51.16     12.26 o 
  -4   1  13      113.55       97.00     11.36 o 
  -3   1  13       60.68       49.51      7.88 o 
  -2   1  13      275.58      266.44     37.00 o 
  -1   1  13       30.02       20.34      3.76 o 
   0   1  13      235.49      235.89     15.25 o 
   1   1  13      294.42      296.21     15.98 o 
   2   1  13       58.61       45.10      6.40 o 
   3   1  13     1176.94     1133.40    103.57 o 
   4   1  13      166.99      174.08     20.54 o 
   5   1  13      124.04      119.22     17.34 o 
   6   1  13      200.15      250.50     29.94 o 
  -5   2  13      275.04      303.91     27.68 o 
  -4   2  13       78.44       88.12     13.07 o 
  -3   2  13        5.13        8.52      4.62 o 
  -2   2  13       89.07      114.43     11.86 o 
  -1   2  13      505.41      519.28     20.34 o 
   0   2  13     1187.46     1223.71     37.96 o 
   1   2  13       37.54       43.30      7.25 o 
   2   2  13       92.37       72.48      9.16 o 
   3   2  13      856.92      863.42     33.04 o 
   4   2  13      479.27      489.40     24.74 o 
   5   2  13     1338.48     1430.14     66.98 o 
   6   2  13      117.59      144.23     19.59 o 
  -5   3  13       65.18       58.08     26.14 o 
  -4   3  13      142.05      151.29     19.02 o 
  -3   3  13       19.10        8.24      5.24 o 
  -2   3  13        2.79        7.87      4.76 o 
  -1   3  13      139.01      123.18     11.07 o 
   0   3  13      604.28      529.78     28.77 o 
   1   3  13      446.81      455.14     38.83 o 
   2   3  13      256.95      250.26     33.44 o 
   3   3  13      119.86      134.72     12.46 o 
   4   3  13      206.14      216.55     16.84 o 
   5   3  13     1367.63     1437.17     53.56 o 
   6   3  13      407.96      408.88     24.50 o 
  -4   4  13      266.40      304.38     27.51 o 
  -3   4  13      140.51      158.20     19.97 o 
  -2   4  13      728.37      701.35     39.86 o 
  -1   4  13       42.43       42.60      9.23 o 
   0   4  13       71.18       68.80      8.72 o 
   1   4  13      530.36      544.87     41.87 o 
   2   4  13      572.16      559.34     30.61 o 
   3   4  13      534.48      563.51     31.93 o 
   4   4  13       31.72       29.11      7.27 o 
   5   4  13      218.47      227.15     27.96 o 
   6   4  13      289.96      255.87     23.47 o 
  -4   5  13       43.46       27.61     13.01 o 
  -3   5  13       63.60       44.56     10.49 o 
  -2   5  13     1123.11     1074.15     50.86 o 
  -1   5  13      304.68      282.89     24.18 o 
   0   5  13       62.52       61.05      8.30 o 
   1   5  13      321.67      278.08     20.89 o 
   2   5  13      263.57      250.80     30.26 o 
   3   5  13     1271.34     1203.45     73.78 o 
   4   5  13      185.79      208.63     20.42 o 
   5   5  13      139.32       99.67     18.47 o 
   6   5  13        0.13        6.34      9.89 o 
  -4   6  13       27.19       24.18      9.33 o 
  -3   6  13       21.93       26.11      9.03 o 
  -2   6  13      618.71      648.24     39.66 o 
  -1   6  13      407.71      413.02     29.93 o 
   0   6  13      571.01      663.83     45.72 o 
   1   6  13       34.06       32.56      6.18 o 
   2   6  13       23.56       19.70      6.06 o 
   3   6  13      754.49      748.03     56.46 o 
   4   6  13      297.28      284.29     24.46 o 
   5   6  13     1639.61     1657.36     65.33 o 
   6   6  13      290.04      358.15     29.29 o 
  -3   7  13       33.10       37.17     10.58 o 
  -2   7  13       24.15       38.96     11.34 o 
  -1   7  13       62.64       34.69     15.50 o 
   0   7  13      627.23      626.31     70.94 o 
   1   7  13      214.79      198.33     15.18 o 
   2   7  13      252.76      248.85     21.88 o 
   3   7  13       93.88       81.98     13.67 o 
   4   7  13       30.86       24.36     13.56 o 
   5   7  13     1320.97     1277.42     57.46 o 
  -2   8  13      247.25      275.25     32.61 o 
  -1   8  13       50.02       55.03     12.22 o 
   0   8  13       15.35       31.14     11.72 o 
   1   8  13      148.82      158.13     15.25 o 
   2   8  13      752.20      839.77     88.46 o 
   3   8  13      265.86      246.29     23.32 o 
   4   8  13      118.51      117.94     16.38 o 
   5   8  13      297.16      295.15     26.94 o 
  -1   9  13       62.77       28.53      8.39 o 
   0   9  13       30.06       58.98     15.58 o 
   1   9  13        0.65        4.10      3.73 o 
   2   9  13      153.86      130.53     25.19 o 
   3   9  13      458.44      496.21     36.50 o 
   0  -2  14      186.11      165.77     16.30 o 
   1  -2  14      555.68      556.46     51.88 o 
   2  -2  14      287.27      279.62     22.35 o 
  -2  -1  14      232.84      218.54     20.85 o 
  -1  -1  14       54.35       45.88      8.68 o 
   0  -1  14      188.00      216.91     19.44 o 
   1  -1  14      131.77      127.54     12.30 o 
   2  -1  14       64.93       71.22     28.43 o 
   3  -1  14      560.30      566.31     36.77 o 
  -3   0  14       41.26       22.55      6.45 o 
  -2   0  14       12.23       19.42      6.03 o 
  -1   0  14      208.32      217.72     17.21 o 
   0   0  14      620.17      601.44     28.92 o 
   1   0  14      329.46      332.99     35.84 o 
   2   0  14      191.43      180.57     28.89 o 
   3   0  14       34.04       41.16     29.38 o 
   4   0  14      316.89      325.89    116.98 o 
  -3   1  14       34.22       30.18     11.70 o 
  -2   1  14        2.18        1.24      6.47 o 
  -1   1  14      219.98      211.55     26.39 o 
   0   1  14      343.63      276.14     21.06 o 
   1   1  14      994.20      961.63     42.35 o 
   2   1  14      204.31      189.01     15.68 o 
   3   1  14       45.58       48.96     10.72 o 
   4   1  14      105.30       97.93     16.03 o 
   5   1  14      955.93      976.36    189.42 o 
  -3   2  14       93.97       86.69     14.24 o 
  -2   2  14      320.17      364.45     28.05 o 
  -1   2  14       53.29       50.36     13.09 o 
   0   2  14        7.82       10.52      4.65 o 
   1   2  14      732.05      776.28     39.92 o 
   2   2  14      138.78      151.23     14.19 o 
   3   2  14      930.37      892.84    138.46 o 
   4   2  14       77.75       74.09     18.99 o 
   5   2  14       67.52       61.01     12.16 o 
  -3   3  14       25.46       38.74     10.03 o 
  -2   3  14      486.02      463.89     32.21 o 
  -1   3  14      231.75      217.14     21.39 o 
   0   3  14      319.54      261.61     20.48 o 
   1   3  14      222.50      208.07     18.81 o 
   2   3  14       34.19       16.81      9.02 o 
   3   3  14     1342.30     1251.06     70.25 o 
   4   3  14      312.70      346.02     21.83 o 
   5   3  14      116.96      117.14     24.97 o 
  -3   4  14       46.24       32.84      8.59 o 
  -2   4  14       58.22       45.00     10.16 o 
  -1   4  14      219.89      237.56     22.51 o 
   0   4  14      874.86      870.75     38.84 o 
   1   4  14      167.57      214.14     26.39 o 
   2   4  14      299.25      280.30     24.87 o 
   3   4  14      322.76      288.16     23.09 o 
   4   4  14      191.02      178.01     18.55 o 
   5   4  14      808.46      737.86     40.61 o 
  -3   5  14      120.52      111.19     17.09 o 
  -2   5  14        0.03        9.62      6.13 o 
  -1   5  14      105.40       97.26     17.61 o 
   0   5  14      807.35      705.95     71.47 o 
   1   5  14      577.28      588.84     44.51 o 
   2   5  14      466.39      417.57     49.10 o 
   3   5  14        5.20       -2.93      4.56 o 
   4   5  14       84.22       63.43     11.80 o 
   5   5  14      751.26      732.03     43.04 o 
  -3   6  14      121.83      138.03     18.99 o 
  -2   6  14      294.52      311.16     41.49 o 
  -1   6  14        6.19        9.44      5.20 o 
   0   6  14       18.75       18.50      9.10 o 
   1   6  14       63.58       58.99     13.95 o 
   2   6  14      240.72      214.10     20.17 o 
   3   6  14      803.68      784.69     41.63 o 
   4   6  14      242.11      239.41     23.13 o 
   5   6  14        5.96        8.23      5.12 o 
  -2   7  14      510.40      488.40     35.91 o 
  -1   7  14      250.27      218.07     27.66 o 
   0   7  14      100.06       82.47     18.69 o 
   1   7  14       59.84       53.97     10.39 o 
   2   7  14       22.16       15.35      6.50 o 
   3   7  14      880.56      806.85     48.43 o 
   4   7  14      470.99      474.81     33.76 o 
  -1   8  14       71.48       48.49     10.96 o 
   0   8  14      549.91      570.31     49.41 o 
   1   8  14      119.42       88.08     13.75 o 
   2   8  14      170.56      178.99     19.48 o 
   3   8  14      296.49      292.51     49.62 o 
   0   0  15      135.94      158.68     30.85 o 
   1   0  15      301.54      363.88     88.54 o 
  -1   1  15      294.62      299.69     32.49 o 
   0   1  15      404.98      421.86     68.65 o 
   1   1  15        4.08       11.03      6.34 o 
   2   1  15       49.47       60.03     12.65 o 
   3   1  15      805.10      794.43    119.53 o 
  -1   2  15       90.51       66.01     15.61 o 
   0   2  15      485.52      500.76     43.09 o 
   1   2  15      407.28      389.91     31.02 o 
   2   2  15       89.88       90.62     11.16 o 
   3   2  15       44.07       33.98      8.76 o 
  -2   3  15       59.02       42.38     10.10 o 
  -1   3  15       43.63       50.17     14.67 o 
   0   3  15      173.10      163.71     25.79 o 
   1   3  15     1168.64     1026.19     45.67 o 
   2   3  15      480.26      412.56     28.58 o 
   3   3  15      132.86      127.69     24.76 o 
   4   3  15       71.07       84.69     18.81 o 
  -2   4  15      324.23      339.13     28.82 o 
  -1   4  15       26.71       25.08      8.50 o 
   0   4  15       44.80       55.28     15.14 o 
   1   4  15      208.28      203.65     19.44 o 
   2   4  15       47.04       30.83     11.14 o 
   3   4  15      445.30      421.14     28.61 o 
   4   4  15       54.82       64.60     18.64 o 
  -1   5  15      283.96      268.74     25.54 o 
   0   5  15      834.71      707.38     57.59 o 
   1   5  15        6.55       -3.46      6.02 o 
   2   5  15       17.25       17.36      6.52 o 
   3   5  15      608.69      579.94     34.97 o 
  -1   6  15       16.01       -3.10     12.66 o 
   0   6  15      393.18      408.88     30.88 o 
   2   6  15      369.56      322.03     31.93 o 
   3   6  15       17.26       25.52      7.54 o 
                                                 
